# Supplementary material for: Chlamydial Protease-Like Activity Factor and Type III Secreted Effectors Cooperate in Inhibition of p65 Nuclear Translocation
Source: mBio. 2016 Sep 27;7(5):e01427-16. doi: 10.1128/mBio.01427-16 (PMC5040114; doi:10.1128/mBio.01427-16)
Supplement: Table S1 — Host and chlamydial proteome spreadsheet for WT- versus null mutant- versus mock-infected cells. The table includes all proteins identified in WT, null, and mock infections with adjusted P values and fold changes included. [file mbo005163007st1.xlsx]

## Sheet: CPAFvsCPAFnull
Chlamydial Protein
Host Protein	Fold Change is shown as WT vs Null, meaning that proteins were in lower abudance in the WT than the null by tabulated amount of mean TMT-tag intensity
Gene ID	Protein Description	Fold Change	Adjusted P Value
gi|166154054	hypothetical protein CTL0081 [Chlamydia trachomatis 434/Bu]	-5.15251	4.54787e-08
gi|166154834	hypothetical protein CTL0883 [Chlamydia trachomatis 434/Bu]	-4.19836	4.54787e-08
gi|166154191	hypothetical protein CTL0219 [Chlamydia trachomatis 434/Bu]	-3.75991	4.59098e-05
gi|166154835	hypothetical protein CTL0884 [Chlamydia trachomatis 434/Bu]	-3.5674	1.0901e-06
gi|166154193	hypothetical protein CTL0221 [Chlamydia trachomatis 434/Bu]	-3.49908	5.5849e-06
gi|166154053	hypothetical protein CTL0080 [Chlamydia trachomatis 434/Bu]	-3.28872	2.21759e-06
gi|166154836	hypothetical protein CTL0885 [Chlamydia trachomatis 434/Bu]	-2.61788	7.74687e-06
IFIT1_HUMAN	Interferon-induced protein with tetratricopeptide repeats 1 OS=Homo sapiens GN=IFIT1 PE=1 SV=2	-2.38771	5.10606e-05
IFIT3_HUMAN	Interferon-induced protein with tetratricopeptide repeats 3 OS=Homo sapiens GN=IFIT3 PE=1 SV=1	-2.36375	1.10208e-06
IFIT2_HUMAN	Interferon-induced protein with tetratricopeptide repeats 2 OS=Homo sapiens GN=IFIT2 PE=1 SV=1	-2.18166	1.1637e-05
gi|166154013	hypothetical protein CTL0040 [Chlamydia trachomatis 434/Bu]	-2.17275	1.0901e-06
OAS2_HUMAN	2'-5'-oligoadenylate synthase 2 OS=Homo sapiens GN=OAS2 PE=1 SV=3	-2.13336	0.00254456
gi|166154206	hypothetical protein CTL0235 [Chlamydia trachomatis 434/Bu]	-2.0649	0.000354353
DDX58_HUMAN	Probable ATP-dependent RNA helicase DDX58 OS=Homo sapiens GN=DDX58 PE=1 SV=2	-2.06147	8.66226e-06
MX2_HUMAN	Interferon-induced GTP-binding protein Mx2 OS=Homo sapiens GN=MX2 PE=1 SV=1	-2.0174	0.000180397
ISG15_HUMAN	Ubiquitin-like protein ISG15 OS=Homo sapiens GN=ISG15 PE=1 SV=5	-1.98894	3.28944e-05
gi|166153998	hypothetical protein CTL0025 [Chlamydia trachomatis 434/Bu]	-1.96557	0.000784258
MX1_HUMAN	Interferon-induced GTP-binding protein Mx1 OS=Homo sapiens GN=MX1 PE=1 SV=4	-1.94568	0.000428401
LYPD3_HUMAN	Ly6/PLAUR domain-containing protein 3 OS=Homo sapiens GN=LYPD3 PE=1 SV=2	-1.92409	0.000412184
SP110_HUMAN	Sp110 nuclear body protein OS=Homo sapiens GN=SP110 PE=1 SV=5	-1.90858	1.65682e-05
gi|166154271	hypothetical protein CTL0306 [Chlamydia trachomatis 434/Bu]	-1.90402	6.6618e-05
gi|166154657	hypothetical protein CTL0703 [Chlamydia trachomatis 434/Bu]	-1.87332	0.000840022
HERC5_HUMAN	E3 ISG15--protein ligase HERC5 OS=Homo sapiens GN=HERC5 PE=1 SV=2	-1.86264	4.11994e-05
CCL5_HUMAN	C-C motif chemokine 5 OS=Homo sapiens GN=CCL5 PE=1 SV=3	-1.81441	0.00107845
gi|166154301	late transcription unit B protein [Chlamydia trachomatis 434/Bu]	-1.80989	0.00124328
gi|385270625	Virulence plasmid protein pGP6-D [Chlamydia trachomatis A2497]	-1.80585	5.09888e-05
ERRFI_HUMAN	ERBB receptor feedback inhibitor 1 OS=Homo sapiens GN=ERRFI1 PE=1 SV=1	-1.78884	0.0326407
MAFF_HUMAN	Transcription factor MafF OS=Homo sapiens GN=MAFF PE=1 SV=2	-1.76119	5.30988e-05
IFIH1_HUMAN	Interferon-induced helicase C domain-containing protein 1 OS=Homo sapiens GN=IFIH1 PE=1 SV=3	-1.74222	0.000187725
DTX3L_HUMAN	E3 ubiquitin-protein ligase DTX3L OS=Homo sapiens GN=DTX3L PE=1 SV=1	-1.73484	0.000295045
gi|166154500	hypothetical protein CTL0541 [Chlamydia trachomatis 434/Bu]	-1.71853	0.00501019
OASL_HUMAN	2'-5'-oligoadenylate synthase-like protein OS=Homo sapiens GN=OASL PE=1 SV=2	-1.71814	3.5348e-05
ZN143_HUMAN	Zinc finger protein 143 OS=Homo sapiens GN=ZNF143 PE=1 SV=2	-1.71594	0.0552001
gi|166154674	hypothetical protein CTL0720 [Chlamydia trachomatis 434/Bu]	-1.70025	0.000148469
GBP1_HUMAN	Interferon-induced guanylate-binding protein 1 OS=Homo sapiens GN=GBP1 PE=1 SV=2	-1.68889	8.94601e-05
CHM2B_HUMAN	Charged multivesicular body protein 2b OS=Homo sapiens GN=CHMP2B PE=1 SV=1	-1.68787	1.28152e-06
ENSA_HUMAN	Alpha-endosulfine OS=Homo sapiens GN=ENSA PE=1 SV=1	-1.68675	0.000354353
NCK5L_HUMAN	Nck-associated protein 5-like OS=Homo sapiens GN=NCKAP5L PE=1 SV=2	-1.6483	0.000475729
gi|166154362	protein translocase [Chlamydia trachomatis 434/Bu]	-1.64558	0.00658649
ARP19_HUMAN	cAMP-regulated phosphoprotein 19 OS=Homo sapiens GN=ARPP19 PE=1 SV=2	-1.64427	8.75617e-05
gi|166154147	integral membrane protein [Chlamydia trachomatis 434/Bu]	-1.63773	0.246633
TRAM1_HUMAN	Translocating chain-associated membrane protein 1 OS=Homo sapiens GN=TRAM1 PE=1 SV=3	-1.63521	6.52373e-05
ISG20_HUMAN	Interferon-stimulated gene 20 kDa protein OS=Homo sapiens GN=ISG20 PE=1 SV=2	-1.63054	0.00143986
TRI38_HUMAN	E3 ubiquitin-protein ligase TRIM38 OS=Homo sapiens GN=TRIM38 PE=1 SV=1	-1.62051	1.85632e-05
gi|166154209	hypothetical protein CTL0238 [Chlamydia trachomatis 434/Bu]	-1.61754	0.0001905
XCT_HUMAN	Cystine/glutamate transporter OS=Homo sapiens GN=SLC7A11 PE=1 SV=1	-1.61549	8.77226e-05
gi|166154424	hypothetical protein CTL0466 [Chlamydia trachomatis 434/Bu]	-1.60963	0.000111932
F168A_HUMAN	Protein FAM168A OS=Homo sapiens GN=FAM168A PE=1 SV=2	-1.6094	0.0278667
gi|166154007	hypothetical protein CTL0034 [Chlamydia trachomatis 434/Bu]	-1.59723	0.00101308
gi|385270631	Virulence plasmid integrase pGP8-D [Chlamydia trachomatis A2497]	-1.5964	0.0260946
SARNP_HUMAN	SAP domain-containing ribonucleoprotein OS=Homo sapiens GN=SARNP PE=1 SV=3	-1.58192	1.0901e-06
gi|166154426	glutamate/gamma-aminobutyrate antiporter [Chlamydia trachomatis 434/Bu]	-1.57833	0.0037713
VEZF1_HUMAN	Vascular endothelial zinc finger 1 OS=Homo sapiens GN=VEZF1 PE=1 SV=2	-1.57511	0.000191476
gi|166154391	hypothetical protein CTL0433 [Chlamydia trachomatis 434/Bu]	-1.575	0.0248273
gi|166154222	hypothetical protein CTL0256 [Chlamydia trachomatis 434/Bu]	-1.5671	0.184177
gi|166153989	hypothetical protein CTL0016 [Chlamydia trachomatis 434/Bu]	-1.56458	0.0294831
P33MX_HUMAN	Putative monooxygenase p33MONOX OS=Homo sapiens GN=KIAA1191 PE=1 SV=1	-1.56352	0.000103434
CYR61_HUMAN	Protein CYR61 OS=Homo sapiens GN=CYR61 PE=1 SV=1	-1.55909	0.00259925
HELZ2_HUMAN	Helicase with zinc finger domain 2 OS=Homo sapiens GN=HELZ2 PE=1 SV=6	-1.55803	6.26925e-05
gi|166154226	hypothetical protein CTL0260 [Chlamydia trachomatis 434/Bu]	-1.55515	0.000935113
gi|166154294	hypothetical protein CTL0329 [Chlamydia trachomatis 434/Bu]	-1.55463	0.00670122
gi|166154365	hypothetical protein CTL0399 [Chlamydia trachomatis 434/Bu]	-1.55278	5.10606e-05
gi|166154454	UDP-3-O-[3-hydroxymyristoyl] glucosamine N-acyltransferase [Chlamydia trachomatis 434/Bu]	-1.55229	0.00308516
gi|166154460	hypothetical protein CTL0500A [Chlamydia trachomatis 434/Bu]	-1.55092	0.128327
MTAP2_HUMAN	Microtubule-associated protein 2 OS=Homo sapiens GN=MAP2 PE=1 SV=4	-1.55076	0.000242363
PCNP_HUMAN	PEST proteolytic signal-containing nuclear protein OS=Homo sapiens GN=PCNP PE=1 SV=2	-1.55022	7.74687e-06
gi|166154837	hypothetical protein CTL0886 [Chlamydia trachomatis 434/Bu]	-1.54979	2.41415e-05
gi|166154576	integral membrane protein [Chlamydia trachomatis 434/Bu]	-1.54432	0.00462346
gi|166154085	histone H1--like developmental protein [Chlamydia trachomatis 434/Bu]	-1.54104	0.119244
gi|166154625	polymorphic outer membrane protein [Chlamydia trachomatis 434/Bu]	-1.53552	2.09046e-05
gi|166154791	type III secretion chaperone [Chlamydia trachomatis 434/Bu]	-1.53528	5.31476e-05
PHLA1_HUMAN	Pleckstrin homology-like domain family A member 1 OS=Homo sapiens GN=PHLDA1 PE=1 SV=4	-1.53225	0.0200547
JUN_HUMAN	Transcription factor AP-1 OS=Homo sapiens GN=JUN PE=1 SV=2	-1.53164	0.000371061
SDC4_HUMAN	Syndecan-4 OS=Homo sapiens GN=SDC4 PE=1 SV=2	-1.52891	0.0017548
ZCCHV_HUMAN	Zinc finger CCCH-type antiviral protein 1 OS=Homo sapiens GN=ZC3HAV1 PE=1 SV=3	-1.52888	1.28152e-06
gi|166154095	hypothetical protein CTL0122 [Chlamydia trachomatis 434/Bu]	-1.52581	0.0269295
STAT1_HUMAN	Signal transducer and activator of transcription 1-alpha/beta OS=Homo sapiens GN=STAT1 PE=1 SV=2	-1.52573	0.000615946
BACH1_HUMAN	Transcription regulator protein BACH1 OS=Homo sapiens GN=BACH1 PE=1 SV=2	-1.52108	0.0022858
CA174_HUMAN	UPF0688 protein C1orf174 OS=Homo sapiens GN=C1orf174 PE=1 SV=2	-1.5209	1.10208e-06
gi|166154010	hypothetical protein CTL0037 [Chlamydia trachomatis 434/Bu]	-1.51071	0.000351757
gi|166154794	type III secretion system protein [Chlamydia trachomatis 434/Bu]	-1.50882	0.000191476
GRB10_HUMAN	Growth factor receptor-bound protein 10 OS=Homo sapiens GN=GRB10 PE=1 SV=2	-1.50066	2.18809e-05
DDX6L_HUMAN	Probable ATP-dependent RNA helicase DDX60-like OS=Homo sapiens GN=DDX60L PE=2 SV=2	-1.50038	0.000843543
SASH1_HUMAN	SAM and SH3 domain-containing protein 1 OS=Homo sapiens GN=SASH1 PE=1 SV=3	-1.49978	0.0167598
IFI44_HUMAN	Interferon-induced protein 44 OS=Homo sapiens GN=IFI44 PE=2 SV=2	-1.49903	0.000123872
gi|166154216	polymorphic outer membrane protein [Chlamydia trachomatis 434/Bu]	-1.49848	6.52373e-05
gi|166154252	hypothetical protein CTL0286 [Chlamydia trachomatis 434/Bu]	-1.49633	0.217997
PAR14_HUMAN	Poly [ADP-ribose] polymerase 14 OS=Homo sapiens GN=PARP14 PE=1 SV=3	-1.4957	0.00133864
gi|385270627	Virulence plasmid protein pGP4-D [Chlamydia trachomatis A2497]	-1.49056	0.229918
gi|166154336	inclusion membrane protein D [Chlamydia trachomatis 434/Bu]	-1.49035	0.00281466
KLF4_HUMAN	Krueppel-like factor 4 OS=Homo sapiens GN=KLF4 PE=1 SV=3	-1.48968	0.00255203
SAMD9_HUMAN	Sterile alpha motif domain-containing protein 9 OS=Homo sapiens GN=SAMD9 PE=1 SV=1	-1.48932	5.31476e-05
SLFN5_HUMAN	Schlafen family member 5 OS=Homo sapiens GN=SLFN5 PE=1 SV=1	-1.48901	0.000142869
gi|166154499	hypothetical protein CTL0540 [Chlamydia trachomatis 434/Bu]	-1.48296	0.0217734
gi|166154606	HSP-70 cofactor [Chlamydia trachomatis 434/Bu]	-1.48123	0.000219996
gi|166154076	lipoprotein [Chlamydia trachomatis 434/Bu]	-1.4807	0.000336571
gi|166154161	tyrosine-specific transport protein [Chlamydia trachomatis 434/Bu]	-1.48003	0.0631956
gi|166154624	polymorphic outer membrane protein [Chlamydia trachomatis 434/Bu]	-1.48	5.95791e-05
UB2L6_HUMAN	Ubiquitin/ISG15-conjugating enzyme E2 L6 OS=Homo sapiens GN=UBE2L6 PE=1 SV=4	-1.47934	0.00500077
PDLI1_HUMAN	PDZ and LIM domain protein 1 OS=Homo sapiens GN=PDLIM1 PE=1 SV=4	-1.47202	3.42245e-07
gi|166154012	hypothetical protein CTL0039 [Chlamydia trachomatis 434/Bu]	-1.46797	0.00196944
IF16_HUMAN	Gamma-interferon-inducible protein 16 OS=Homo sapiens GN=IFI16 PE=1 SV=3	-1.46774	1.85632e-05
gi|166154769	branched-chain amino acid transport system carrier protein [Chlamydia trachomatis 434/Bu]	-1.46729	0.000676423
H1X_HUMAN	Histone H1x OS=Homo sapiens GN=H1FX PE=1 SV=1	-1.46297	0.000118144
gi|166154776	type III secretion system protein [Chlamydia trachomatis 434/Bu]	-1.45763	0.00109652
gi|166154237	hypothetical protein CTL0271 [Chlamydia trachomatis 434/Bu]	-1.45715	0.0681801
DDX60_HUMAN	Probable ATP-dependent RNA helicase DDX60 OS=Homo sapiens GN=DDX60 PE=1 SV=3	-1.45647	0.000364428
gi|166154597	hypothetical protein CTL0642 [Chlamydia trachomatis 434/Bu]	-1.45508	0.00026981
gi|166154670	translocated actin-recruiting phosphoprotein [Chlamydia trachomatis 434/Bu]	-1.4546	9.99214e-05
gi|166154215	polymorphic outer membrane protein [Chlamydia trachomatis 434/Bu]	-1.45201	8.18662e-05
gi|166154006	phosphopeptide binding protein [Chlamydia trachomatis 434/Bu]	-1.45183	0.00154123
gi|166154603	hypothetical protein CTL0648 [Chlamydia trachomatis 434/Bu]	-1.45178	0.00483403
TNAP3_HUMAN	Tumor necrosis factor alpha-induced protein 3 OS=Homo sapiens GN=TNFAIP3 PE=1 SV=1	-1.45166	5.10606e-05
CRTC3_HUMAN	CREB-regulated transcription coactivator 3 OS=Homo sapiens GN=CRTC3 PE=1 SV=2	-1.45005	0.137999
SODM_HUMAN	Superoxide dismutase [Mn], mitochondrial OS=Homo sapiens GN=SOD2 PE=1 SV=2	-1.44435	3.41392e-05
TSSC4_HUMAN	Protein TSSC4 OS=Homo sapiens GN=TSSC4 PE=1 SV=3	-1.44413	7.68694e-06
gi|166154153	50S ribosomal protein L32 [Chlamydia trachomatis 434/Bu]	-1.44048	0.0255208
gi|166154793	type III secretion system membrane protein [Chlamydia trachomatis 434/Bu]	-1.43981	0.0468452
gi|166154637	anti-sigma F factor antagonist [Chlamydia trachomatis 434/Bu]	-1.43719	2.41415e-05
TPD53_HUMAN	Tumor protein D53 OS=Homo sapiens GN=TPD52L1 PE=1 SV=1	-1.43567	0.000209978
CDCA5_HUMAN	Sororin OS=Homo sapiens GN=CDCA5 PE=1 SV=1	-1.43209	6.52373e-05
RO52_HUMAN	E3 ubiquitin-protein ligase TRIM21 OS=Homo sapiens GN=TRIM21 PE=1 SV=1	-1.43147	3.28944e-05
CHK2_HUMAN	Serine/threonine-protein kinase Chk2 OS=Homo sapiens GN=CHEK2 PE=1 SV=1	-1.4314	0.00480986
STAU1_HUMAN	Double-stranded RNA-binding protein Staufen homolog 1 OS=Homo sapiens GN=STAU1 PE=1 SV=2	-1.43137	0.0225588
APOL2_HUMAN	Apolipoprotein L2 OS=Homo sapiens GN=APOL2 PE=1 SV=1	-1.4308	5.14623e-05
OAS1_HUMAN	2'-5'-oligoadenylate synthase 1 OS=Homo sapiens GN=OAS1 PE=1 SV=4	-1.42994	0.000681454
gi|166154421	hypothetical protein CTL0463 [Chlamydia trachomatis 434/Bu]	-1.42875	0.00688175
GEMI_HUMAN	Geminin OS=Homo sapiens GN=GMNN PE=1 SV=1	-1.42459	8.94601e-05
gi|166154825	hypothetical protein CTL0874 [Chlamydia trachomatis 434/Bu]	-1.42447	0.000693084
PARP9_HUMAN	Poly [ADP-ribose] polymerase 9 OS=Homo sapiens GN=PARP9 PE=1 SV=2	-1.4239	0.00617827
gi|166154015	serine/threonine-protein kinase [Chlamydia trachomatis 434/Bu]	-1.4221	0.0116236
gi|166154747	(3R)-hydroxymyristoyl-ACP dehydratase [Chlamydia trachomatis 434/Bu]	-1.42124	0.0166765
gi|166154671	hypothetical protein CTL0717 [Chlamydia trachomatis 434/Bu]	-1.42077	0.00233605
GTSE1_HUMAN	G2 and S phase-expressed protein 1 OS=Homo sapiens GN=GTSE1 PE=1 SV=3	-1.4175	0.0704553
gi|166154272	hypothetical protein CTL0307 [Chlamydia trachomatis 434/Bu]	-1.41723	0.0109444
gi|166154431	hypothetical protein CTL0473 [Chlamydia trachomatis 434/Bu]	-1.41674	0.025345
CHMP5_HUMAN	Charged multivesicular body protein 5 OS=Homo sapiens GN=CHMP5 PE=1 SV=1	-1.41539	7.74687e-06
gi|166153991	recombinase A [Chlamydia trachomatis 434/Bu]	-1.41456	0.00601936
RU1C_HUMAN	U1 small nuclear ribonucleoprotein C OS=Homo sapiens GN=SNRPC PE=1 SV=1	-1.41409	0.000242363
PAWR_HUMAN	PRKC apoptosis WT1 regulator protein OS=Homo sapiens GN=PAWR PE=1 SV=1	-1.4136	1.1637e-05
FOSL1_HUMAN	Fos-related antigen 1 OS=Homo sapiens GN=FOSL1 PE=1 SV=1	-1.41309	0.129333
gi|166154618	dnaK suppressor protein [Chlamydia trachomatis 434/Bu]	-1.41052	0.00116728
E2AK2_HUMAN	Interferon-induced, double-stranded RNA-activated protein kinase OS=Homo sapiens GN=EIF2AK2 PE=1 SV=2	-1.40964	5.96402e-05
STAT2_HUMAN	Signal transducer and activator of transcription 2 OS=Homo sapiens GN=STAT2 PE=1 SV=1	-1.4091	1.04023e-05
CD2AP_HUMAN	CD2-associated protein OS=Homo sapiens GN=CD2AP PE=1 SV=1	-1.40793	5.85017e-05
gi|166154177	translation initiation factor IF-3 [Chlamydia trachomatis 434/Bu]	-1.40525	0.0015748
gi|166154094	elongation factor P [Chlamydia trachomatis 434/Bu]	-1.40359	0.0680224
gi|166154310	low calcium response protein E [Chlamydia trachomatis 434/Bu]	-1.4034	0.000189473
KI26A_HUMAN	Kinesin-like protein KIF26A OS=Homo sapiens GN=KIF26A PE=2 SV=3	-1.40255	0.0332203
gi|166154636	cation efflux protein [Chlamydia trachomatis 434/Bu]	-1.40172	0.0361942
gi|166154181	hypothetical protein CTL0209 [Chlamydia trachomatis 434/Bu]	-1.40128	0.00296584
gi|166154479	N-acetylmuramoyl alanine amidase [Chlamydia trachomatis 434/Bu]	-1.40053	0.00230032
gi|166154364	hypothetical protein CTL0398 [Chlamydia trachomatis 434/Bu]	-1.40007	0.000662726
PSB9_HUMAN	Proteasome subunit beta type-9 OS=Homo sapiens GN=PSMB9 PE=1 SV=2	-1.39893	0.00461861
PML_HUMAN	Protein PML OS=Homo sapiens GN=PML PE=1 SV=3	-1.39891	7.74687e-06
gi|166154243	50S ribosomal protein L31 [Chlamydia trachomatis 434/Bu]	-1.3974	0.0302397
gi|166154845	transcriptional regulatory protein [Chlamydia trachomatis 434/Bu]	-1.39728	0.0272988
SP100_HUMAN	Nuclear autoantigen Sp-100 OS=Homo sapiens GN=SP100 PE=1 SV=3	-1.39632	6.41843e-05
gi|166154014	type III secretion system protein [Chlamydia trachomatis 434/Bu]	-1.39366	0.000451826
gi|166154422	hypothetical protein CTL0464 [Chlamydia trachomatis 434/Bu]	-1.39342	0.00241454
gi|166154804	hypothetical protein CTL0852 [Chlamydia trachomatis 434/Bu]	-1.39286	0.0610507
gi|166154139	CDP-diacylglycerol--glycerol-3-phosphate 3-phosphatidyltransferase [Chlamydia trachomatis 434/Bu]	-1.39235	0.00995363
SRC8_HUMAN	Src substrate cortactin OS=Homo sapiens GN=CTTN PE=1 SV=2	-1.39173	1.31852e-05
gi|166154428	stationary phase survival protein SurE [Chlamydia trachomatis 434/Bu]	-1.38941	0.0982933
gi|166154792	hypothetical protein CTL0840 [Chlamydia trachomatis 434/Bu]	-1.38794	0.00137515
gi|166154018	hypothetical protein CTL0045 [Chlamydia trachomatis 434/Bu]	-1.3871	0.024454
gi|166154069	cation transporting ATPase [Chlamydia trachomatis 434/Bu]	-1.3871	0.000676528
gi|166154303	hypothetical protein CTL0338 [Chlamydia trachomatis 434/Bu]	-1.38645	0.0760348
POMP_HUMAN	Proteasome maturation protein OS=Homo sapiens GN=POMP PE=1 SV=1	-1.38554	1.65682e-05
NCF2_HUMAN	Neutrophil cytosol factor 2 OS=Homo sapiens GN=NCF2 PE=1 SV=2	-1.38549	0.00198549
gi|166154568	hypothetical protein CTL0610 [Chlamydia trachomatis 434/Bu]	-1.38501	0.00224889
HBA_HUMAN	Hemoglobin subunit alpha OS=Homo sapiens GN=HBA1 PE=1 SV=2	-1.38475	0.0208222
gi|166154265	single-stranded DNA-binding protein [Chlamydia trachomatis 434/Bu]	-1.38302	0.0178675
BCL10_HUMAN	B-cell lymphoma/leukemia 10 OS=Homo sapiens GN=BCL10 PE=1 SV=1	-1.38173	0.00124875
gi|166154102	cell division protein [Chlamydia trachomatis 434/Bu]	-1.38099	0.561941
SPICE_HUMAN	Spindle and centriole-associated protein 1 OS=Homo sapiens GN=SPICE1 PE=1 SV=1	-1.3802	0.0012432
gi|166154101	muramidase [Chlamydia trachomatis 434/Bu]	-1.37807	0.015082
gi|166154016	type III secretion structural protein [Chlamydia trachomatis 434/Bu]	-1.37397	0.00477561
gi|166154472	DNA polymerase III subunit epsilon [Chlamydia trachomatis 434/Bu]	-1.37278	0.0250183
gi|166154071	seryl-tRNA synthetase [Chlamydia trachomatis 434/Bu]	-1.37216	0.0253471
gi|166154223	aspartyl/glutamyl-tRNA amidotransferase subunit C [Chlamydia trachomatis 434/Bu]	-1.3715	0.0084937
gi|166154133	excinuclease ABC subunit C [Chlamydia trachomatis 434/Bu]	-1.37083	0.00816681
gi|166154229	ribonuclease HIII [Chlamydia trachomatis 434/Bu]	-1.36955	0.0322552
gi|166154166	succinyl-CoA synthetase subunit alpha [Chlamydia trachomatis 434/Bu]	-1.36767	0.0478058
TRIM5_HUMAN	Tripartite motif-containing protein 5 OS=Homo sapiens GN=TRIM5 PE=1 SV=1	-1.36703	0.000211943
gi|385270626	Virulence plasmid parA family protein pGP5-D [Chlamydia trachomatis A2497]	-1.36685	0.0033536
gi|166154759	sugar phosphate permease [Chlamydia trachomatis 434/Bu]	-1.3667	0.000875813
CRIP2_HUMAN	Cysteine-rich protein 2 OS=Homo sapiens GN=CRIP2 PE=1 SV=1	-1.36599	3.28944e-05
gi|166154107	anti-sigma F factor antagonist [Chlamydia trachomatis 434/Bu]	-1.36564	0.180294
gi|166154546	hypothetical protein CTL0589 [Chlamydia trachomatis 434/Bu]	-1.36528	0.211362
gi|166154423	ribose-5-phosphate isomerase A [Chlamydia trachomatis 434/Bu]	-1.36436	0.0418173
gi|166154001	hypothetical protein CTL0028 [Chlamydia trachomatis 434/Bu]	-1.36401	0.0659182
gi|166154666	cytidylate kinase [Chlamydia trachomatis 434/Bu]	-1.36396	0.00976409
SUMO3_HUMAN	Small ubiquitin-related modifier 3 OS=Homo sapiens GN=SUMO3 PE=1 SV=2	-1.36384	0.0024488
OAS3_HUMAN	2'-5'-oligoadenylate synthase 3 OS=Homo sapiens GN=OAS3 PE=1 SV=3	-1.3637	0.000285516
gi|166154044	hypothetical protein CTL0071 [Chlamydia trachomatis 434/Bu]	-1.36299	0.00483902
gi|166154055	outer membrane protein B [Chlamydia trachomatis 434/Bu]	-1.36148	0.00288313
gi|166154220	polymorphic outer membrane protein [Chlamydia trachomatis 434/Bu]	-1.36136	0.00209545
CNN3_HUMAN	Calponin-3 OS=Homo sapiens GN=CNN3 PE=1 SV=1	-1.36103	0.000566359
gi|166154185	cell division protein [Chlamydia trachomatis 434/Bu]	-1.36098	0.000488381
CKAP2_HUMAN	Cytoskeleton-associated protein 2 OS=Homo sapiens GN=CKAP2 PE=1 SV=1	-1.35931	5.54084e-05
IASPP_HUMAN	RelA-associated inhibitor OS=Homo sapiens GN=PPP1R13L PE=1 SV=4	-1.35922	4.11994e-05
AMERL_HUMAN	AMMECR1-like protein OS=Homo sapiens GN=AMMECR1L PE=1 SV=1	-1.3587	0.00250333
gi|166154777	type III secretion system protein [Chlamydia trachomatis 434/Bu]	-1.3579	0.148708
GDF15_HUMAN	Growth/differentiation factor 15 OS=Homo sapiens GN=GDF15 PE=1 SV=3	-1.35783	0.141901
gi|166154217	polymorphic outer membrane protein [Chlamydia trachomatis 434/Bu]	-1.35757	0.000354353
JUNB_HUMAN	Transcription factor jun-B OS=Homo sapiens GN=JUNB PE=1 SV=1	-1.35729	0.000103434
gi|166154605	heat-inducible transcription repressor [Chlamydia trachomatis 434/Bu]	-1.35693	0.104488
gi|166154081	cell division protein [Chlamydia trachomatis 434/Bu]	-1.35423	0.0723957
gi|166154393	CTP synthetase [Chlamydia trachomatis 434/Bu]	-1.35383	0.0277483
gi|166154520	V-type ATP synthase subunit E [Chlamydia trachomatis 434/Bu]	-1.35346	0.309588
gi|166154082	Na(+)-translocating NADH-quinone reductase subunit F [Chlamydia trachomatis 434/Bu]	-1.35341	0.0586289
UIF_HUMAN	UAP56-interacting factor OS=Homo sapiens GN=FYTTD1 PE=1 SV=3	-1.35236	0.000354353
gi|166154753	hypothetical protein CTL0800 [Chlamydia trachomatis 434/Bu]	-1.35175	0.000839915
gi|166154623	polymorphic outer membrane protein [Chlamydia trachomatis 434/Bu]	-1.35144	0.000603536
gi|166154556	ATP-dependent protease La [Chlamydia trachomatis 434/Bu]	-1.35111	0.000990798
gi|166154680	hypothetical protein CTL0726 [Chlamydia trachomatis 434/Bu]	-1.35001	0.000999902
GPTC1_HUMAN	G patch domain-containing protein 1 OS=Homo sapiens GN=GPATCH1 PE=1 SV=1	-1.34999	0.120004
gi|166154725	preprotein translocase subunit SecY [Chlamydia trachomatis 434/Bu]	-1.34994	0.100693
PDLI5_HUMAN	PDZ and LIM domain protein 5 OS=Homo sapiens GN=PDLIM5 PE=1 SV=5	-1.34962	3.40374e-05
NUP53_HUMAN	Nucleoporin NUP53 OS=Homo sapiens GN=NUP35 PE=1 SV=1	-1.34892	0.000641011
gi|166154484	hypothetical protein CTL0525 [Chlamydia trachomatis 434/Bu]	-1.34842	0.00129957
TFE3_HUMAN	Transcription factor E3 OS=Homo sapiens GN=TFE3 PE=1 SV=4	-1.34842	0.0155204
gi|166154523	transaldolase B [Chlamydia trachomatis 434/Bu]	-1.34828	0.000672205
MAP7_HUMAN	Ensconsin OS=Homo sapiens GN=MAP7 PE=1 SV=1	-1.34803	0.00247201
gi|166154309	type III secretion chaperone [Chlamydia trachomatis 434/Bu]	-1.34674	0.00107921
gi|166154774	type III secretion system membrane protein [Chlamydia trachomatis 434/Bu]	-1.34625	0.00217834
gi|166154415	diphosphate--fructose-6-phosphate 1-phosphotransferase [Chlamydia trachomatis 434/Bu]	-1.34532	0.00637715
PAR10_HUMAN	Poly [ADP-ribose] polymerase 10 OS=Homo sapiens GN=PARP10 PE=1 SV=2	-1.3452	0.000296194
gi|166154317	translation initiation factor IF-2 [Chlamydia trachomatis 434/Bu]	-1.34516	0.000990329
gi|166154039	endonuclease III [Chlamydia trachomatis 434/Bu]	-1.34499	0.00421231
gi|166154585	oxidoreductase [Chlamydia trachomatis 434/Bu]	-1.34446	0.000840897
LGMN_HUMAN	Legumain OS=Homo sapiens GN=LGMN PE=1 SV=1	-1.34434	0.00110804
gi|166154456	pyruvate dehydrogenase E1 component subunit alpha [Chlamydia trachomatis 434/Bu]	-1.34346	0.00100652
LUZP1_HUMAN	Leucine zipper protein 1 OS=Homo sapiens GN=LUZP1 PE=1 SV=2	-1.34222	0.000780102
ZMAT2_HUMAN	Zinc finger matrin-type protein 2 OS=Homo sapiens GN=ZMAT2 PE=1 SV=1	-1.34127	1.28152e-06
gi|166154642	hypothetical protein CTL0688 [Chlamydia trachomatis 434/Bu]	-1.34032	0.00414307
CARD6_HUMAN	Caspase recruitment domain-containing protein 6 OS=Homo sapiens GN=CARD6 PE=1 SV=2	-1.33997	9.4601e-05
gi|166154320	thioredoxin reductase [Chlamydia trachomatis 434/Bu]	-1.3399	0.00305159
gi|166154698	hypothetical protein CTL0745 [Chlamydia trachomatis 434/Bu]	-1.33918	0.40749
gi|166154270	hypothetical protein CTL0305 [Chlamydia trachomatis 434/Bu]	-1.33881	0.00578371
gi|166154165	succinyl-CoA synthetase subunit beta [Chlamydia trachomatis 434/Bu]	-1.33818	0.0116115
SCHI1_HUMAN	Schwannomin-interacting protein 1 OS=Homo sapiens GN=SCHIP1 PE=1 SV=1	-1.33772	0.000590013
gi|166154607	molecular chaperone DnaK [Chlamydia trachomatis 434/Bu]	-1.33758	0.00599592
gi|394894548	30S ribosomal protein S12 [Chlamydia trachomatis 434/Bu]	-1.33751	0.109581
CHM4B_HUMAN	Charged multivesicular body protein 4b OS=Homo sapiens GN=CHMP4B PE=1 SV=1	-1.33744	0.00826685
gi|166154276	dihydrolipoamide succinyltransferase [Chlamydia trachomatis 434/Bu]	-1.33744	0.0105883
MTUS1_HUMAN	Microtubule-associated tumor suppressor 1 OS=Homo sapiens GN=MTUS1 PE=1 SV=2	-1.33688	0.000416076
gi|166154805	hypothetical protein CTL0853 [Chlamydia trachomatis 434/Bu]	-1.33668	0.000839641
gi|166154312	type III secretion system protein [Chlamydia trachomatis 434/Bu]	-1.33559	0.36786
gi|166154374	MAC/perforin family protein [Chlamydia trachomatis 434/Bu]	-1.33538	0.00120307
gi|166154631	50S ribosomal protein L21 [Chlamydia trachomatis 434/Bu]	-1.33536	0.0131811
CDV3_HUMAN	Protein CDV3 homolog OS=Homo sapiens GN=CDV3 PE=1 SV=1	-1.33265	7.96249e-05
gi|166153984	DNA topoisomerase I/SWI domain fusion protein [Chlamydia trachomatis 434/Bu]	-1.33261	0.0035656
gi|385270629	Virulence plasmid protein pGP2-D [Chlamydia trachomatis A2497]	-1.33256	0.0201737
PGRC1_HUMAN	Membrane-associated progesterone receptor component 1 OS=Homo sapiens GN=PGRMC1 PE=1 SV=3	-1.33173	0.00181081
PSRC1_HUMAN	Proline/serine-rich coiled-coil protein 1 OS=Homo sapiens GN=PSRC1 PE=1 SV=1	-1.33168	0.224764
R113A_HUMAN	RING finger protein 113A OS=Homo sapiens GN=RNF113A PE=1 SV=1	-1.33154	6.48514e-05
S38A2_HUMAN	Sodium-coupled neutral amino acid transporter 2 OS=Homo sapiens GN=SLC38A2 PE=1 SV=2	-1.33122	0.00539136
gi|166154678	HAD superfamily hydrolase [Chlamydia trachomatis 434/Bu]	-1.33104	0.0232054
ZC21A_HUMAN	Zinc finger C2HC domain-containing protein 1A OS=Homo sapiens GN=ZC2HC1A PE=1 SV=2	-1.33055	0.00277333
CDKA1_HUMAN	Cyclin-dependent kinase 2-associated protein 1 OS=Homo sapiens GN=CDK2AP1 PE=1 SV=1	-1.32963	0.00146876
NU153_HUMAN	Nuclear pore complex protein Nup153 OS=Homo sapiens GN=NUP153 PE=1 SV=2	-1.32855	7.74687e-06
INT12_HUMAN	Integrator complex subunit 12 OS=Homo sapiens GN=INTS12 PE=1 SV=1	-1.32848	0.00101308
gi|166154772	dihydrolipoamide dehydrogenase [Chlamydia trachomatis 434/Bu]	-1.32813	0.000623961
gi|166154236	hypothetical protein CTL0270 [Chlamydia trachomatis 434/Bu]	-1.32809	0.0462004
HN1L_HUMAN	Hematological and neurological expressed 1-like protein OS=Homo sapiens GN=HN1L PE=1 SV=1	-1.32804	0.00580465
gi|166154692	oligonucleotide transport system permease [Chlamydia trachomatis 434/Bu]	-1.32735	0.0134467
GRL1A_HUMAN	DNA-directed RNA polymerase II subunit GRINL1A OS=Homo sapiens GN=POLR2M PE=1 SV=1	-1.32696	0.000453267
gi|166154458	branched-chain alpha-keto acid dehydrogenase subunit E2 [Chlamydia trachomatis 434/Bu]	-1.32671	0.000695105
SO4A1_HUMAN	Solute carrier organic anion transporter family member 4A1 OS=Homo sapiens GN=SLCO4A1 PE=1 SV=2	-1.32579	0.00186145
gi|166154802	phosphopyruvate hydratase [Chlamydia trachomatis 434/Bu]	-1.32485	0.0092573
gi|166154244	peptide chain release factor 1 [Chlamydia trachomatis 434/Bu]	-1.32395	0.00314983
GRB7_HUMAN	Growth factor receptor-bound protein 7 OS=Homo sapiens GN=GRB7 PE=1 SV=2	-1.32363	0.00118242
gi|166154580	3-dehydroquinate synthase [Chlamydia trachomatis 434/Bu]	-1.32198	0.0313603
AMOL2_HUMAN	Angiomotin-like protein 2 OS=Homo sapiens GN=AMOTL2 PE=1 SV=3	-1.32122	0.00515208
gi|166154155	polymorphic outer membrane protein [Chlamydia trachomatis 434/Bu]	-1.32088	0.00262431
gi|166154323	hypothetical protein CTL0357 [Chlamydia trachomatis 434/Bu]	-1.32088	0.024355
HMGB1_HUMAN	High mobility group protein B1 OS=Homo sapiens GN=HMGB1 PE=1 SV=3	-1.32006	6.26925e-05
FA83B_HUMAN	Protein FAM83B OS=Homo sapiens GN=FAM83B PE=1 SV=1	-1.31999	0.00387444
IN35_HUMAN	Interferon-induced 35 kDa protein OS=Homo sapiens GN=IFI35 PE=1 SV=5	-1.31974	0.00130418
gi|166154171	ribonucleotide-diphosphate reductase subunit alpha [Chlamydia trachomatis 434/Bu]	-1.31967	0.0105669
gi|166154400	DNA gyrase subunit B [Chlamydia trachomatis 434/Bu]	-1.31967	7.717e-05
HIP1R_HUMAN	Huntingtin-interacting protein 1-related protein OS=Homo sapiens GN=HIP1R PE=1 SV=2	-1.31967	0.000283452
CH033_HUMAN	UPF0488 protein C8orf33 OS=Homo sapiens GN=C8orf33 PE=1 SV=1	-1.31955	2.21994e-05
gi|166154363	hypothetical protein CTL0397 [Chlamydia trachomatis 434/Bu]	-1.31916	0.00429517
gi|166154021	elongation factor Ts [Chlamydia trachomatis 434/Bu]	-1.31839	0.000758934
TDRD7_HUMAN	Tudor domain-containing protein 7 OS=Homo sapiens GN=TDRD7 PE=1 SV=2	-1.31802	0.000517579
gi|166154145	50S ribosomal protein L9 [Chlamydia trachomatis 434/Bu]	-1.31786	0.0137852
gi|166154275	2-oxoglutarate dehydrogenase E1 component [Chlamydia trachomatis 434/Bu]	-1.31763	0.00231684
gi|166154369	FAD-dependent monooxygenase [Chlamydia trachomatis 434/Bu]	-1.31734	0.00520465
gi|166154417	diphosphate--fructose-6-phosphate 1-phosphotransferase [Chlamydia trachomatis 434/Bu]	-1.31734	0.00026981
gi|166154011	type III secretion system ATPase [Chlamydia trachomatis 434/Bu]	-1.31713	0.00114348
gi|166154308	4-alpha-glucanotransferase [Chlamydia trachomatis 434/Bu]	-1.31672	0.0187672
HIF1A_HUMAN	Hypoxia-inducible factor 1-alpha OS=Homo sapiens GN=HIF1A PE=1 SV=1	-1.31608	0.0543908
gi|166154832	30S ribosomal protein S20 [Chlamydia trachomatis 434/Bu]	-1.31588	0.121425
gi|166154609	hypothetical protein CTL0655 [Chlamydia trachomatis 434/Bu]	-1.31544	0.0026091
gi|166154334	chaperone-protease ClpB [Chlamydia trachomatis 434/Bu]	-1.31542	4.89849e-05
gi|166154135	DNA primase [Chlamydia trachomatis 434/Bu]	-1.31492	0.32279
EDF1_HUMAN	Endothelial differentiation-related factor 1 OS=Homo sapiens GN=EDF1 PE=1 SV=1	-1.31474	0.000296194
gi|166154046	poly A polymerase [Chlamydia trachomatis 434/Bu]	-1.31458	0.160877
gi|166154203	membrane transport protein [Chlamydia trachomatis 434/Bu]	-1.31421	0.172733
gi|166154035	phosphoglycerate kinase [Chlamydia trachomatis 434/Bu]	-1.31401	0.00331583
PRS23_HUMAN	Serine protease 23 OS=Homo sapiens GN=PRSS23 PE=1 SV=1	-1.31399	0.000805398
gi|166154626	metal ABC transporter substrate-binding protein [Chlamydia trachomatis 434/Bu]	-1.31342	0.021962
IRS2_HUMAN	Insulin receptor substrate 2 OS=Homo sapiens GN=IRS2 PE=1 SV=2	-1.31337	0.00195395
gi|166154060	hypothetical protein CTL0087 [Chlamydia trachomatis 434/Bu]	-1.31244	0.0605812
gi|166153975	Na(+)-translocating NADH-quinone reductase subunit A [Chlamydia trachomatis 434/Bu]	-1.31223	0.000274422
NOV_HUMAN	Protein NOV homolog OS=Homo sapiens GN=NOV PE=1 SV=1	-1.31198	0.00164386
gi|166154349	adenylate kinase [Chlamydia trachomatis 434/Bu]	-1.30989	0.000211943
gi|166154457	pyruvate dehydrogenase E1 component subunit beta [Chlamydia trachomatis 434/Bu]	-1.30924	0.00193999
CHM1B_HUMAN	Charged multivesicular body protein 1b OS=Homo sapiens GN=CHMP1B PE=1 SV=1	-1.30892	0.000114549
UPAR_HUMAN	Urokinase plasminogen activator surface receptor OS=Homo sapiens GN=PLAUR PE=1 SV=1	-1.30858	0.000221223
SMAD3_HUMAN	Mothers against decapentaplegic homolog 3 OS=Homo sapiens GN=SMAD3 PE=1 SV=1	-1.30849	0.00167958
BAD_HUMAN	Bcl2-associated agonist of cell death OS=Homo sapiens GN=BAD PE=1 SV=3	-1.30806	0.033528
gi|166154344	acetyl-CoA carboxylase biotin carboxyl carrier protein subunit [Chlamydia trachomatis 434/Bu]	-1.30758	0.107777
ZBTB1_HUMAN	Zinc finger and BTB domain-containing protein 1 OS=Homo sapiens GN=ZBTB1 PE=1 SV=3	-1.30756	0.00125599
gi|166154562	lipoprotein [Chlamydia trachomatis 434/Bu]	-1.3064	0.24013
gi|166154831	integral membrane protein [Chlamydia trachomatis 434/Bu]	-1.30618	0.0427744
gi|166153976	hypothetical protein CTL0003 [Chlamydia trachomatis 434/Bu]	-1.30609	0.000693084
HLAE_HUMAN	HLA class I histocompatibility antigen, alpha chain E OS=Homo sapiens GN=HLA-E PE=1 SV=3	-1.30563	0.00797513
gi|166154489	Na(+)-translocating NADH-quinone reductase subunit B [Chlamydia trachomatis 434/Bu]	-1.30554	0.100359
KKLC1_HUMAN	Kita-kyushu lung cancer antigen 1 OS=Homo sapiens GN=CT83 PE=1 SV=1	-1.30525	0.000349715
RBBP6_HUMAN	E3 ubiquitin-protein ligase RBBP6 OS=Homo sapiens GN=RBBP6 PE=1 SV=1	-1.30511	7.74687e-06
gi|166154750	acyl-CoA hydrolase [Chlamydia trachomatis 434/Bu]	-1.30491	0.00146876
OGFR_HUMAN	Opioid growth factor receptor OS=Homo sapiens GN=OGFR PE=1 SV=3	-1.30403	4.59098e-05
gi|166154661	single-stranded-DNA-specific exonuclease [Chlamydia trachomatis 434/Bu]	-1.30373	0.0457144
gi|166154251	guanylate kinase [Chlamydia trachomatis 434/Bu]	-1.30364	0.0169709
gi|166154579	chorismate synthase [Chlamydia trachomatis 434/Bu]	-1.30358	0.0782961
gi|166154530	transcription antitermination protein NusG [Chlamydia trachomatis 434/Bu]	-1.30297	0.123191
TISB_HUMAN	Zinc finger protein 36, C3H1 type-like 1 OS=Homo sapiens GN=ZFP36L1 PE=1 SV=1	-1.30191	0.0235085
gi|166154074	6,7-dimethyl-8-ribityllumazine synthase [Chlamydia trachomatis 434/Bu]	-1.30177	0.00196092
gi|166154290	ABC transporter permease [Chlamydia trachomatis 434/Bu]	-1.30177	0.0333158
PO2F1_HUMAN	POU domain, class 2, transcription factor 1 OS=Homo sapiens GN=POU2F1 PE=1 SV=2	-1.30145	0.00351813
gi|166154343	elongation factor P [Chlamydia trachomatis 434/Bu]	-1.30141	0.00186615
gi|166154036	hypothetical protein CTL0063 [Chlamydia trachomatis 434/Bu]	-1.30103	0.00799738
gi|166154169	DNA recombination protein [Chlamydia trachomatis 434/Bu]	-1.30044	0.00783923
gi|166154508	ribonuclease III [Chlamydia trachomatis 434/Bu]	-1.30028	0.429556
H10_HUMAN	Histone H1.0 OS=Homo sapiens GN=H1F0 PE=1 SV=3	-1.30024	0.000189963
STBD1_HUMAN	Starch-binding domain-containing protein 1 OS=Homo sapiens GN=STBD1 PE=1 SV=1	-1.30003	4.00364e-05
gi|166154478	integration host factor subunit alpha [Chlamydia trachomatis 434/Bu]	-1.29999	0.000378669
ZNFX1_HUMAN	NFX1-type zinc finger-containing protein 1 OS=Homo sapiens GN=ZNFX1 PE=1 SV=2	-1.29992	0.000195072
gi|166154132	hypothetical protein CTL0158 [Chlamydia trachomatis 434/Bu]	-1.29985	0.0593752
gi|166154789	proline dipeptidase [Chlamydia trachomatis 434/Bu]	-1.29972	0.00440395
gi|166154608	exoribonuclease II [Chlamydia trachomatis 434/Bu]	-1.29947	0.00370094
HERC6_HUMAN	Probable E3 ubiquitin-protein ligase HERC6 OS=Homo sapiens GN=HERC6 PE=2 SV=2	-1.29947	0.540225
gi|166154450	3-oxoacyl-ACP synthase [Chlamydia trachomatis 434/Bu]	-1.29938	0.000988416
CQ085_HUMAN	Uncharacterized protein C17orf85 OS=Homo sapiens GN=C17orf85 PE=1 SV=2	-1.29931	0.00635683
gi|166154504	acetyl-CoA carboxylase subunit beta [Chlamydia trachomatis 434/Bu]	-1.29902	0.00525589
gi|166154200	sulfate transporter [Chlamydia trachomatis 434/Bu]	-1.2976	0.00677333
FOSL2_HUMAN	Fos-related antigen 2 OS=Homo sapiens GN=FOSL2 PE=1 SV=1	-1.29724	0.00167546
RBM33_HUMAN	RNA-binding protein 33 OS=Homo sapiens GN=RBM33 PE=1 SV=3	-1.29715	0.00127949
gi|166154632	inner membrane protein [Chlamydia trachomatis 434/Bu]	-1.29673	0.00529521
gi|166154318	transcription elongation factor NusA [Chlamydia trachomatis 434/Bu]	-1.29668	0.00483403
gi|166154818	molecular chaperone GroEL [Chlamydia trachomatis 434/Bu]	-1.29655	0.243884
gi|166154527	50S ribosomal protein L10 [Chlamydia trachomatis 434/Bu]	-1.29596	0.191676
gi|166154656	60kD cysteine-rich outer membrane protein [Chlamydia trachomatis 434/Bu]	-1.29565	0.000825384
gi|166154345	acetyl-CoA carboxylase biotin carboxylase subunit [Chlamydia trachomatis 434/Bu]	-1.29551	0.0023429
gi|166154398	thymidylate kinase [Chlamydia trachomatis 434/Bu]	-1.29486	0.0111361
CHTOP_HUMAN	Chromatin target of PRMT1 protein OS=Homo sapiens GN=CHTOP PE=1 SV=2	-1.29475	0.00366788
GMEB1_HUMAN	Glucocorticoid modulatory element-binding protein 1 OS=Homo sapiens GN=GMEB1 PE=1 SV=2	-1.29439	0.0367804
gi|166154285	GTP-binding protein LepA [Chlamydia trachomatis 434/Bu]	-1.29428	0.0781156
MINK1_HUMAN	Misshapen-like kinase 1 OS=Homo sapiens GN=MINK1 PE=1 SV=2	-1.29367	0.00204797
gi|166154218	polymorphic outer membrane protein [Chlamydia trachomatis 434/Bu]	-1.29269	0.000999902
HMGB2_HUMAN	High mobility group protein B2 OS=Homo sapiens GN=HMGB2 PE=1 SV=2	-1.29206	0.000108922
AGFG1_HUMAN	Arf-GAP domain and FG repeat-containing protein 1 OS=Homo sapiens GN=AGFG1 PE=1 SV=2	-1.29148	3.28944e-05
gi|166154283	tyrosyl-tRNA synthetase [Chlamydia trachomatis 434/Bu]	-1.29139	0.0781156
gi|166154097	60 kDa chaperonin GroEL [Chlamydia trachomatis 434/Bu]	-1.29112	0.00622724
gi|166154703	glucose-1-phosphate adenylyltransferase [Chlamydia trachomatis 434/Bu]	-1.29101	8.94601e-05
gi|166154843	dimethylallyltransferase [Chlamydia trachomatis 434/Bu]	-1.29027	0.000180538
gi|166154797	ParA family chromosome partitioning ATPase [Chlamydia trachomatis 434/Bu]	-1.28958	0.204919
gi|166154118	long chain fatty acid--[acyl-carrier-protein] ligase [Chlamydia trachomatis 434/Bu]	-1.28956	0.012772
gi|166154208	type III secretion chaperone [Chlamydia trachomatis 434/Bu]	-1.28875	0.141892
gi|166154689	phenylalanyl-tRNA synthetase subunit beta [Chlamydia trachomatis 434/Bu]	-1.28875	0.0278667
gi|166154531	preprotein translocase subunit SecE [Chlamydia trachomatis 434/Bu]	-1.28851	0.00133864
gi|166154172	ribonucleotide-diphosphate reductase subunit beta [Chlamydia trachomatis 434/Bu]	-1.2861	0.00628341
gi|166154175	UDP-N-acetylenolpyruvoylglucosamine reductase [Chlamydia trachomatis 434/Bu]	-1.28554	0.17002
1A69_HUMAN	HLA class I histocompatibility antigen, A-69 alpha chain OS=Homo sapiens GN=HLA-A PE=1 SV=2	-1.2855	5.30988e-05
TRNK1_HUMAN	TPR and ankyrin repeat-containing protein 1 OS=Homo sapiens GN=TRANK1 PE=2 SV=4	-1.28547	0.00640599
gi|166154425	fructose-bisphosphate aldolase [Chlamydia trachomatis 434/Bu]	-1.28541	0.0526945
WBP4_HUMAN	WW domain-binding protein 4 OS=Homo sapiens GN=WBP4 PE=1 SV=1	-1.28527	0.0217825
gi|166154180	phenylalanyl-tRNA synthetase subunit alpha [Chlamydia trachomatis 434/Bu]	-1.28512	0.107673
gi|166154296	DNA polymerase III subunit beta [Chlamydia trachomatis 434/Bu]	-1.28463	0.0442245
gi|166154150	ribonuclease E [Chlamydia trachomatis 434/Bu]	-1.28461	0.00461571
gi|166154691	DNA methyltransferase [Chlamydia trachomatis 434/Bu]	-1.28445	0.0987338
gi|166154305	phosphatidylcholine-hydrolyzing phospholipase D (PLD) protein [Chlamydia trachomatis 434/Bu]	-1.28389	0.0799607
gi|166154706	dephospho-CoA kinase [Chlamydia trachomatis 434/Bu]	-1.28389	0.0247699
gi|166154399	DNA gyrase subunit A [Chlamydia trachomatis 434/Bu]	-1.28351	0.00348491
gi|166153977	fused transcript cleavage factor/hypothetical protein [Chlamydia trachomatis 434/Bu]	-1.2832	0.0155101
gi|166154586	malate dehydrogenase [Chlamydia trachomatis 434/Bu]	-1.28298	0.00636402
gi|166153980	exodeoxyribonuclease V subunit beta [Chlamydia trachomatis 434/Bu]	-1.2824	0.123301
RBMS1_HUMAN	RNA-binding motif, single-stranded-interacting protein 1 OS=Homo sapiens GN=RBMS1 PE=1 SV=3	-1.28234	0.00757137
gi|166154087	protoporphyrinogen oxidase [Chlamydia trachomatis 434/Bu]	-1.28214	0.00687271
gi|166154306	decarboxylase [Chlamydia trachomatis 434/Bu]	-1.28205	0.0300429
KPCD2_HUMAN	Serine/threonine-protein kinase D2 OS=Homo sapiens GN=PRKD2 PE=1 SV=2	-1.28114	0.0221854
COBL_HUMAN	Protein cordon-bleu OS=Homo sapiens GN=COBL PE=1 SV=2	-1.28089	0.0939443
CS047_HUMAN	Uncharacterized protein C19orf47 OS=Homo sapiens GN=C19orf47 PE=1 SV=1	-1.28065	5.54084e-05
gi|166154448	3-ketoacyl-ACP reductase [Chlamydia trachomatis 434/Bu]	-1.28049	0.00483902
gi|166154560	ABC transporter ATP-binding protein [Chlamydia trachomatis 434/Bu]	-1.28045	0.0012066
LAMB3_HUMAN	Laminin subunit beta-3 OS=Homo sapiens GN=LAMB3 PE=1 SV=1	-1.28034	0.00581948
gi|166154700	glutamine-binding protein [Chlamydia trachomatis 434/Bu]	-1.28032	0.0265985
SENP1_HUMAN	Sentrin-specific protease 1 OS=Homo sapiens GN=SENP1 PE=1 SV=2	-1.28025	0.000994758
gi|166154688	hypothetical protein CTL0735 [Chlamydia trachomatis 434/Bu]	-1.28018	0.0582356
ZC11A_HUMAN	Zinc finger CCCH domain-containing protein 11A OS=Homo sapiens GN=ZC3H11A PE=1 SV=3	-1.27969	5.85017e-05
gi|166154521	hypothetical protein CTL0563 [Chlamydia trachomatis 434/Bu]	-1.27965	0.0746341
gi|166154830	RNA polymerase sigma factor [Chlamydia trachomatis 434/Bu]	-1.27947	0.128166
gi|166154763	hypothetical protein CTL0810 [Chlamydia trachomatis 434/Bu]	-1.27914	0.232713
gi|166154263	glycosyl hydrolase [Chlamydia trachomatis 434/Bu]	-1.27899	0.00622724
gi|166154740	50S ribosomal protein L2 [Chlamydia trachomatis 434/Bu]	-1.2787	0.12312
gi|166154722	DNA-directed RNA polymerase subunit alpha [Chlamydia trachomatis 434/Bu]	-1.27863	0.00176461
gi|166154234	cytochrome d ubiquinol oxidase subunit I [Chlamydia trachomatis 434/Bu]	-1.27854	0.0135168
gi|166154483	S-adenosyl-methyltransferase MraW [Chlamydia trachomatis 434/Bu]	-1.27848	0.0591086
gi|166154266	leucyl aminopeptidase [Chlamydia trachomatis 434/Bu]	-1.27828	0.021105
gi|532524913	hypothetical protein CTL0173a [Chlamydia trachomatis 434/Bu]	-1.27825	0.196619
gi|166154515	V-type ATP synthase subunit I [Chlamydia trachomatis 434/Bu]	-1.27812	0.00554603
gi|166154675	metallo-phosphoesterase [Chlamydia trachomatis 434/Bu]	-1.27779	0.0908692
NDRG1_HUMAN	Protein NDRG1 OS=Homo sapiens GN=NDRG1 PE=1 SV=1	-1.27759	0.00232945
gi|166154002	DNA topoisomerase IV subunit A [Chlamydia trachomatis 434/Bu]	-1.27613	0.123414
gi|166154847	hypothetical protein CTL0897 [Chlamydia trachomatis 434/Bu]	-1.27597	0.000517579
CNN2_HUMAN	Calponin-2 OS=Homo sapiens GN=CNN2 PE=1 SV=4	-1.27595	7.76672e-05
gi|166154707	DNA polymerase I [Chlamydia trachomatis 434/Bu]	-1.27575	0.00382189
gi|166154596	hypothetical protein CTL0641 [Chlamydia trachomatis 434/Bu]	-1.27458	0.0363798
gi|166154174	SAM-dependent methyltransferase [Chlamydia trachomatis 434/Bu]	-1.27407	0.00992906
TAB2_HUMAN	TGF-beta-activated kinase 1 and MAP3K7-binding protein 2 OS=Homo sapiens GN=TAB2 PE=1 SV=1	-1.27357	0.000539774
SYWC_HUMAN	Tryptophan--tRNA ligase, cytoplasmic OS=Homo sapiens GN=WARS PE=1 SV=2	-1.27355	0.00196092
gi|166154167	serine protease [Chlamydia trachomatis 434/Bu]	-1.27297	0.000404723
ESCO2_HUMAN	N-acetyltransferase ESCO2 OS=Homo sapiens GN=ESCO2 PE=1 SV=1	-1.27282	0.000209978
CENPJ_HUMAN	Centromere protein J OS=Homo sapiens GN=CENPJ PE=1 SV=2	-1.27271	0.500665
CGBP1_HUMAN	CGG triplet repeat-binding protein 1 OS=Homo sapiens GN=CGGBP1 PE=1 SV=2	-1.2722	0.000325469
gi|166154801	excinuclease ABC subunit B [Chlamydia trachomatis 434/Bu]	-1.27205	0.0577822
PLMN_HUMAN	Plasminogen OS=Homo sapiens GN=PLG PE=1 SV=2	-1.27194	0.158292
gi|166154028	hypothetical protein CTL0055 [Chlamydia trachomatis 434/Bu]	-1.2718	0.260599
ARFG2_HUMAN	ADP-ribosylation factor GTPase-activating protein 2 OS=Homo sapiens GN=ARFGAP2 PE=1 SV=1	-1.27138	7.15981e-05
gi|166154798	virulence plasmid protein pGP6-D-like protein [Chlamydia trachomatis 434/Bu]	-1.27108	0.174296
LENG1_HUMAN	Leukocyte receptor cluster member 1 OS=Homo sapiens GN=LENG1 PE=1 SV=1	-1.27103	0.0407953
gi|166154672	ribosomal-protein-alanine acetyltransferase [Chlamydia trachomatis 434/Bu]	-1.27086	0.00458334
gi|166154196	methionine aminopeptidase [Chlamydia trachomatis 434/Bu]	-1.27033	0.00044005
SZRD1_HUMAN	SUZ domain-containing protein 1 OS=Homo sapiens GN=SZRD1 PE=1 SV=1	-1.27028	0.000376245
ASHWN_HUMAN	Ashwin OS=Homo sapiens GN=C2orf49 PE=1 SV=1	-1.27002	0.00909028
gi|166154038	hypothetical protein CTL0065 [Chlamydia trachomatis 434/Bu]	-1.27002	0.0136489
gi|166154659	glutamyl-tRNA synthetase [Chlamydia trachomatis 434/Bu]	-1.26991	0.0322531
gi|166154733	50S ribosomal protein L14 [Chlamydia trachomatis 434/Bu]	-1.2694	0.0175096
gi|166154113	hypothetical protein CTL0140 [Chlamydia trachomatis 434/Bu]	-1.26925	0.00176308
gi|166154325	enoyl-(acyl carrier protein) reductase [Chlamydia trachomatis 434/Bu]	-1.26806	0.0112179
FKBP3_HUMAN	Peptidyl-prolyl cis-trans isomerase FKBP3 OS=Homo sapiens GN=FKBP3 PE=1 SV=1	-1.26789	2.13156e-05
gi|166154125	hypothetical protein CTL0152 [Chlamydia trachomatis 434/Bu]	-1.26782	0.0113982
LMO7_HUMAN	LIM domain only protein 7 OS=Homo sapiens GN=LMO7 PE=1 SV=3	-1.26782	9.39354e-05
gi|166154122	protein disulfide isomerase [Chlamydia trachomatis 434/Bu]	-1.26773	0.107313
gi|166154324	hypothetical protein CTL0358 [Chlamydia trachomatis 434/Bu]	-1.26771	0.00180211
gi|166154712	replicative DNA helicase [Chlamydia trachomatis 434/Bu]	-1.26742	0.0618377
gi|166154284	6-phosphogluconate dehydrogenase [Chlamydia trachomatis 434/Bu]	-1.26729	0.00160102
gi|166154518	V-type ATP synthase subunit A [Chlamydia trachomatis 434/Bu]	-1.26705	0.00702352
gi|166154476	acetyl-CoA carboxylase carboxyltransferase subunit alpha [Chlamydia trachomatis 434/Bu]	-1.26692	0.00657552
gi|166154048	ATP-dependent Clp protease proteolytic subunit [Chlamydia trachomatis 434/Bu]	-1.26646	0.00174691
P66B_HUMAN	Transcriptional repressor p66-beta OS=Homo sapiens GN=GATAD2B PE=1 SV=1	-1.26633	0.000508794
RBM14_HUMAN	RNA-binding protein 14 OS=Homo sapiens GN=RBM14 PE=1 SV=2	-1.26626	0.00122274
EMD_HUMAN	Emerin OS=Homo sapiens GN=EMD PE=1 SV=1	-1.266	0.00022942
NR4A1_HUMAN	Nuclear receptor subfamily 4 group A member 1 OS=Homo sapiens GN=NR4A1 PE=1 SV=1	-1.26595	0.0457853
gi|166154134	DNA mismatch repair protein MutS [Chlamydia trachomatis 434/Bu]	-1.26567	0.00438305
gi|166154387	disulfide bond chaperone [Chlamydia trachomatis 434/Bu]	-1.26541	0.418258
PRCC_HUMAN	Proline-rich protein PRCC OS=Homo sapiens GN=PRCC PE=1 SV=1	-1.2653	0.0135577
CE170_HUMAN	Centrosomal protein of 170 kDa OS=Homo sapiens GN=CEP170 PE=1 SV=1	-1.2651	7.96249e-05
HDGR3_HUMAN	Hepatoma-derived growth factor-related protein 3 OS=Homo sapiens GN=HDGFRP3 PE=1 SV=1	-1.26503	0.229081
gi|166154293	protease [Chlamydia trachomatis 434/Bu]	-1.26484	0.000176957
gi|166153997	2-dehydro-3-deoxyphosphooctonate aldolase [Chlamydia trachomatis 434/Bu]	-1.26473	0.0109914
gi|166154485	hypothetical protein CTL0526 [Chlamydia trachomatis 434/Bu]	-1.26413	0.108709
GPBP1_HUMAN	Vasculin OS=Homo sapiens GN=GPBP1 PE=1 SV=1	-1.26413	0.285927
CO052_HUMAN	Uncharacterized protein C15orf52 OS=Homo sapiens GN=C15orf52 PE=1 SV=1	-1.26367	0.00200302
DPOD4_HUMAN	DNA polymerase delta subunit 4 OS=Homo sapiens GN=POLD4 PE=1 SV=1	-1.26367	0.0047417
gi|166154311	low calcium response protein D [Chlamydia trachomatis 434/Bu]	-1.26339	0.00187943
gi|166154651	30S ribosomal protein S7 [Chlamydia trachomatis 434/Bu]	-1.26311	0.000477426
gi|166154452	outer membrane protein [Chlamydia trachomatis 434/Bu]	-1.26304	0.00336592
gi|166154413	hypothetical protein CTL0455 [Chlamydia trachomatis 434/Bu]	-1.26181	0.104969
NEK4_HUMAN	Serine/threonine-protein kinase Nek4 OS=Homo sapiens GN=NEK4 PE=1 SV=2	-1.26181	0.606638
AP3S1_HUMAN	AP-3 complex subunit sigma-1 OS=Homo sapiens GN=AP3S1 PE=1 SV=1	-1.26177	0.00134715
gi|166154589	nucleotide-binding protein [Chlamydia trachomatis 434/Bu]	-1.26136	0.159886
gi|166154037	hypothetical protein CTL0064 [Chlamydia trachomatis 434/Bu]	-1.26109	0.00462886
gi|166154819	hypothetical protein CTL0868 [Chlamydia trachomatis 434/Bu]	-1.26077	0.337067
gi|166154718	hypothetical protein CTL0765 [Chlamydia trachomatis 434/Bu]	-1.26072	0.0738748
gi|166154826	hypothetical protein CTL0875 [Chlamydia trachomatis 434/Bu]	-1.26033	0.0046232
gi|166154023	major outer membrane protein [Chlamydia trachomatis 434/Bu]	-1.26018	0.0170118
SVIL_HUMAN	Supervillin OS=Homo sapiens GN=SVIL PE=1 SV=2	-1.25961	0.000478344
gi|166154027	ABC transporter ATP-binding protein [Chlamydia trachomatis 434/Bu]	-1.25946	0.0278667
gi|166154031	ABC transporter ATPase [Chlamydia trachomatis 434/Bu]	-1.25882	0.174024
gi|166154735	50S ribosomal protein L29 [Chlamydia trachomatis 434/Bu]	-1.25876	0.0206654
gi|166154026	cysteine desulfurase activator complex subunit SufB [Chlamydia trachomatis 434/Bu]	-1.2585	0.0266289
gi|166154019	ribosome recycling factor [Chlamydia trachomatis 434/Bu]	-1.25845	0.00535685
gi|166154043	preprotein translocase subunit SecA [Chlamydia trachomatis 434/Bu]	-1.25788	0.00167546
gi|166154162	tyrosine-specific transport protein [Chlamydia trachomatis 434/Bu]	-1.25771	0.0133556
gi|166154506	phosphoglucomutase [Chlamydia trachomatis 434/Bu]	-1.25747	0.00117709
gi|166154764	sigma regulatory factor-histidine kinase [Chlamydia trachomatis 434/Bu]	-1.25743	0.0190982
gi|166154814	peptidoglycan-associated lipoprotein [Chlamydia trachomatis 434/Bu]	-1.25736	0.00747717
SRSF1_HUMAN	Serine/arginine-rich splicing factor 1 OS=Homo sapiens GN=SRSF1 PE=1 SV=2	-1.25697	1.45499e-05
gi|166154342	ribulose-phosphate 3-epimerase [Chlamydia trachomatis 434/Bu]	-1.2568	0.0457465
gi|166154638	hypothetical protein CTL0684 [Chlamydia trachomatis 434/Bu]	-1.25664	0.0129968
CS043_HUMAN	Uncharacterized protein C19orf43 OS=Homo sapiens GN=C19orf43 PE=1 SV=1	-1.25647	0.000453267
gi|166154654	carboxy-terminal processing protease [Chlamydia trachomatis 434/Bu]	-1.25643	0.0282757
RYBP_HUMAN	RING1 and YY1-binding protein OS=Homo sapiens GN=RYBP PE=1 SV=2	-1.25625	0.0107077
gi|166154490	Na(+)-translocating NADH-quinone reductase subunit C [Chlamydia trachomatis 434/Bu]	-1.25601	0.0290503
TAP1_HUMAN	Antigen peptide transporter 1 OS=Homo sapiens GN=TAP1 PE=1 SV=2	-1.25562	0.000939879
gi|166154346	50S ribosomal protein L13 [Chlamydia trachomatis 434/Bu]	-1.25508	0.00086373
gi|166154563	hypothetical protein CTL0605 [Chlamydia trachomatis 434/Bu]	-1.25501	0.00271437
YAP1_HUMAN	Transcriptional coactivator YAP1 OS=Homo sapiens GN=YAP1 PE=1 SV=2	-1.25479	0.000198708
SYUA_HUMAN	Alpha-synuclein OS=Homo sapiens GN=SNCA PE=1 SV=1	-1.25464	0.00125041
gi|166154159	phosphoglucosamine mutase [Chlamydia trachomatis 434/Bu]	-1.25434	0.148173
gi|166154459	glycogen phosphorylase [Chlamydia trachomatis 434/Bu]	-1.25429	0.000354353
gi|166154096	hypothetical protein CTL0123 [Chlamydia trachomatis 434/Bu]	-1.25403	0.00196944
gi|166154590	metal-dependent hydrolase [Chlamydia trachomatis 434/Bu]	-1.25319	0.0572378
CDN1B_HUMAN	Cyclin-dependent kinase inhibitor 1B OS=Homo sapiens GN=CDKN1B PE=1 SV=1	-1.25299	0.0672058
gi|166154685	hypothetical protein CTL0731 [Chlamydia trachomatis 434/Bu]	-1.2526	0.481866
gi|166154359	microsomal dipeptidase [Chlamydia trachomatis 434/Bu]	-1.25258	0.00976409
SNP29_HUMAN	Synaptosomal-associated protein 29 OS=Homo sapiens GN=SNAP29 PE=1 SV=1	-1.2524	0.00460246
gi|166154198	integral membrane protein [Chlamydia trachomatis 434/Bu]	-1.25236	0.210977
CO040_HUMAN	UPF0235 protein C15orf40 OS=Homo sapiens GN=C15orf40 PE=1 SV=2	-1.25227	5.31476e-05
gi|166154817	thioredoxin peroxidase [Chlamydia trachomatis 434/Bu]	-1.25219	0.00832141
ANCHR_HUMAN	Abscission/NoCut checkpoint regulator OS=Homo sapiens GN=ZFYVE19 PE=1 SV=3	-1.25156	0.001569
gi|166154481	penicillin-binding protein [Chlamydia trachomatis 434/Bu]	-1.25149	0.464193
gi|166154032	ABC transporter ATPase [Chlamydia trachomatis 434/Bu]	-1.2513	0.218981
gi|166154115	leucine dehydrogenase [Chlamydia trachomatis 434/Bu]	-1.25095	0.000289163
MT1F_HUMAN	Metallothionein-1F OS=Homo sapiens GN=MT1F PE=1 SV=1	-1.25093	0.234858
FUS_HUMAN	RNA-binding protein FUS OS=Homo sapiens GN=FUS PE=1 SV=1	-1.25058	0.000184903
gi|166154221	hypothetical protein CTL0255 [Chlamydia trachomatis 434/Bu]	-1.25028	0.00160102
RBM3_HUMAN	RNA-binding protein 3 OS=Homo sapiens GN=RBM3 PE=1 SV=1	-1.25002	0.0840871
gi|166154078	hypothetical protein CTL0105 [Chlamydia trachomatis 434/Bu]	-1.24985	0.0265985
gi|166154525	DNA-directed RNA polymerase subunit beta [Chlamydia trachomatis 434/Bu]	-1.24935	0.00183128
MISP_HUMAN	Mitotic interactor and substrate of PLK1 OS=Homo sapiens GN=MISP PE=1 SV=1	-1.24915	0.000209978
gi|166154516	V-type ATP synthase subunit D [Chlamydia trachomatis 434/Bu]	-1.24911	0.132677
gi|166154645	serine hydroxymethyltransferase [Chlamydia trachomatis 434/Bu]	-1.24911	0.0541086
PKP2_HUMAN	Plakophilin-2 OS=Homo sapiens GN=PKP2 PE=1 SV=2	-1.24868	0.384813
gi|166154809	thiol:disulfide interchange protein [Chlamydia trachomatis 434/Bu]	-1.24859	0.00940656
PDIP3_HUMAN	Polymerase delta-interacting protein 3 OS=Homo sapiens GN=POLDIP3 PE=1 SV=2	-1.2484	6.24419e-05
gi|166154582	hypothetical protein CTL0625 [Chlamydia trachomatis 434/Bu]	-1.24807	0.074912
gi|166154600	hypothetical protein CTL0645 [Chlamydia trachomatis 434/Bu]	-1.24792	0.00768522
gi|166154051	rod shape-determining protein MreB [Chlamydia trachomatis 434/Bu]	-1.24783	0.0327732
gi|166154091	alanyl-tRNA synthetase [Chlamydia trachomatis 434/Bu]	-1.24783	0.0472589
AHNK_HUMAN	Neuroblast differentiation-associated protein AHNAK OS=Homo sapiens GN=AHNAK PE=1 SV=2	-1.24757	2.89533e-05
gi|166154727	30S ribosomal protein S5 [Chlamydia trachomatis 434/Bu]	-1.24727	0.00190726
ZYX_HUMAN	Zyxin OS=Homo sapiens GN=ZYX PE=1 SV=1	-1.24716	7.96249e-05
CWC15_HUMAN	Spliceosome-associated protein CWC15 homolog OS=Homo sapiens GN=CWC15 PE=1 SV=2	-1.24682	0.00167546
gi|166154232	hypothetical protein CTL0266 [Chlamydia trachomatis 434/Bu]	-1.24667	0.000191476
gi|166154473	hypothetical protein CTL0514 [Chlamydia trachomatis 434/Bu]	-1.24664	0.156614
SLPI_HUMAN	Antileukoproteinase OS=Homo sapiens GN=SLPI PE=1 SV=2	-1.24651	0.00286551
gi|166154544	excinuclease ABC subunit A [Chlamydia trachomatis 434/Bu]	-1.24639	0.0279075
SRSF2_HUMAN	Serine/arginine-rich splicing factor 2 OS=Homo sapiens GN=SRSF2 PE=1 SV=4	-1.24628	0.00377628
gi|166154238	hypothetical protein CTL0272 [Chlamydia trachomatis 434/Bu]	-1.24606	0.00440395
gi|166154800	tryptophanyl-tRNA synthetase [Chlamydia trachomatis 434/Bu]	-1.24582	0.00839491
gi|166154762	hypothetical protein CTL0809 [Chlamydia trachomatis 434/Bu]	-1.24563	0.00100652
gi|166154588	glucose-6-phosphate isomerase [Chlamydia trachomatis 434/Bu]	-1.24535	0.000306669
CARF_HUMAN	CDKN2A-interacting protein OS=Homo sapiens GN=CDKN2AIP PE=1 SV=3	-1.24462	0.000839641
gi|166154352	hypothetical protein CTL0386 [Chlamydia trachomatis 434/Bu]	-1.24434	0.00653109
TPD52_HUMAN	Tumor protein D52 OS=Homo sapiens GN=TPD52 PE=1 SV=2	-1.24388	5.30988e-05
gi|166154841	30S ribosomal protein S4 [Chlamydia trachomatis 434/Bu]	-1.2433	0.0437299
gi|166154110	hypothetical protein CTL0137 [Chlamydia trachomatis 434/Bu]	-1.24246	0.000139849
EMSA1_HUMAN	ELM2 and SANT domain-containing protein 1 OS=Homo sapiens GN=ELMSAN1 PE=1 SV=2	-1.24216	0.0464202
EMSY_HUMAN	Protein EMSY OS=Homo sapiens GN=EMSY PE=1 SV=2	-1.24209	0.000416076
gi|166154241	signal peptidase I [Chlamydia trachomatis 434/Bu]	-1.24197	0.100998
gi|166154214	hypothetical protein CTL0247 [Chlamydia trachomatis 434/Bu]	-1.24179	0.0078755
SKT_HUMAN	Sickle tail protein homolog OS=Homo sapiens GN=KIAA1217 PE=1 SV=2	-1.24138	6.9972e-05
gi|166154815	soluble transglycosylase [Chlamydia trachomatis 434/Bu]	-1.24098	0.00535685
gi|166154130	hypothetical protein CTL0156 [Chlamydia trachomatis 434/Bu]	-1.24091	0.172555
gi|166154357	phospholipase-carboxylesterase family protein [Chlamydia trachomatis 434/Bu]	-1.24059	0.201126
gi|166154649	30S ribosomal protein S10 [Chlamydia trachomatis 434/Bu]	-1.24055	0.0683417
IPP2_HUMAN	Protein phosphatase inhibitor 2 OS=Homo sapiens GN=PPP1R2 PE=1 SV=2	-1.24055	0.197991
UBP2L_HUMAN	Ubiquitin-associated protein 2-like OS=Homo sapiens GN=UBAP2L PE=1 SV=2	-1.24031	5.30988e-05
gi|166154604	prolyl-tRNA synthetase [Chlamydia trachomatis 434/Bu]	-1.24001	0.0669175
CALD1_HUMAN	Caldesmon OS=Homo sapiens GN=CALD1 PE=1 SV=3	-1.23992	0.001553
MYPT1_HUMAN	Protein phosphatase 1 regulatory subunit 12A OS=Homo sapiens GN=PPP1R12A PE=1 SV=1	-1.23928	0.000166722
gi|166154129	30S ribosomal protein S14 [Chlamydia trachomatis 434/Bu]	-1.23921	0.0381166
gi|166154052	phosphoenolpyruvate carboxykinase [Chlamydia trachomatis 434/Bu]	-1.23904	0.00429332
UBAP2_HUMAN	Ubiquitin-associated protein 2 OS=Homo sapiens GN=UBAP2 PE=1 SV=1	-1.23898	0.000157795
LRIF1_HUMAN	Ligand-dependent nuclear receptor-interacting factor 1 OS=Homo sapiens GN=LRIF1 PE=1 SV=1	-1.23891	0.000372968
gi|166154225	aspartyl/glutamyl-tRNA amidotransferase subunit B [Chlamydia trachomatis 434/Bu]	-1.23848	0.00190463
gi|166154526	50S ribosomal protein L7/L12 [Chlamydia trachomatis 434/Bu]	-1.23836	0.00597415
gi|166154183	membrane transport protein [Chlamydia trachomatis 434/Bu]	-1.23823	0.0836855
ABLM1_HUMAN	Actin-binding LIM protein 1 OS=Homo sapiens GN=ABLIM1 PE=1 SV=3	-1.2379	0.000222629
gi|166154050	helicase [Chlamydia trachomatis 434/Bu]	-1.23748	0.00131403
gi|166154124	cysteinyl-tRNA synthetase [Chlamydia trachomatis 434/Bu]	-1.23743	0.0478058
gi|166154403	queuine tRNA-ribosyltransferase [Chlamydia trachomatis 434/Bu]	-1.23741	0.0082699
gi|166154340	inclusion membrane protein A [Chlamydia trachomatis 434/Bu]	-1.23709	0.124179
PDLI7_HUMAN	PDZ and LIM domain protein 7 OS=Homo sapiens GN=PDLIM7 PE=1 SV=1	-1.23705	0.00178804
gi|166154333	oligoendopeptidase F [Chlamydia trachomatis 434/Bu]	-1.23675	0.0136778
gi|166154354	methyltransferase [Chlamydia trachomatis 434/Bu]	-1.23673	0.0552108
COX19_HUMAN	Cytochrome c oxidase assembly protein COX19 OS=Homo sapiens GN=COX19 PE=1 SV=1	-1.23658	0.117462
gi|166154662	bifunctional preprotein translocase subunit SecD/SecF [Chlamydia trachomatis 434/Bu]	-1.23606	0.00702352
gi|166154396	6-phosphogluconolactonase [Chlamydia trachomatis 434/Bu]	-1.23593	0.000700927
ZN326_HUMAN	DBIRD complex subunit ZNF326 OS=Homo sapiens GN=ZNF326 PE=1 SV=2	-1.2358	6.29103e-05
gi|166154668	arginyl-tRNA synthetase [Chlamydia trachomatis 434/Bu]	-1.23478	0.0758234
gi|166154524	DNA-directed RNA polymerase subunit beta' [Chlamydia trachomatis 434/Bu]	-1.23443	0.000982181
MEF2D_HUMAN	Myocyte-specific enhancer factor 2D OS=Homo sapiens GN=MEF2D PE=1 SV=1	-1.23439	0.000986086
TM263_HUMAN	Transmembrane protein 263 OS=Homo sapiens GN=TMEM263 PE=1 SV=1	-1.23433	0.00578566
gi|166154553	chaperone protein DnaJ [Chlamydia trachomatis 434/Bu]	-1.23401	0.0118375
LAR4B_HUMAN	La-related protein 4B OS=Homo sapiens GN=LARP4B PE=1 SV=3	-1.23401	0.00273516
BORG4_HUMAN	Cdc42 effector protein 4 OS=Homo sapiens GN=CDC42EP4 PE=1 SV=1	-1.2339	0.000354353
gi|166154667	1-acyl-sn-glycerol-3-phosphate acyltransferase [Chlamydia trachomatis 434/Bu]	-1.2339	0.140278
gi|166154773	lipoyl synthase [Chlamydia trachomatis 434/Bu]	-1.23379	0.0053063
LYSM1_HUMAN	LysM and putative peptidoglycan-binding domain-containing protein 1 OS=Homo sapiens GN=LYSMD1 PE=1 SV=1	-1.23377	0.013913
gi|166154665	phosphatidate cytidylyltransferase [Chlamydia trachomatis 434/Bu]	-1.23373	0.0146317
FIP1_HUMAN	Pre-mRNA 3'-end-processing factor FIP1 OS=Homo sapiens GN=FIP1L1 PE=1 SV=1	-1.23371	0.00635451
LYSM2_HUMAN	LysM and putative peptidoglycan-binding domain-containing protein 2 OS=Homo sapiens GN=LYSMD2 PE=1 SV=1	-1.23285	0.005004
LIMA1_HUMAN	LIM domain and actin-binding protein 1 OS=Homo sapiens GN=LIMA1 PE=1 SV=1	-1.23247	0.00442604
gi|166154690	hypothetical protein CTL0737 [Chlamydia trachomatis 434/Bu]	-1.2321	0.00103362
gi|166154471	hypothetical protein CTL0512 [Chlamydia trachomatis 434/Bu]	-1.23178	0.000253459
gi|166154617	transcriptional regulator NrdR [Chlamydia trachomatis 434/Bu]	-1.23178	0.0480404
ARFG3_HUMAN	ADP-ribosylation factor GTPase-activating protein 3 OS=Homo sapiens GN=ARFGAP3 PE=1 SV=1	-1.23176	0.000620875
RHG12_HUMAN	Rho GTPase-activating protein 12 OS=Homo sapiens GN=ARHGAP12 PE=1 SV=1	-1.23136	0.00435321
IFIT5_HUMAN	Interferon-induced protein with tetratricopeptide repeats 5 OS=Homo sapiens GN=IFIT5 PE=1 SV=1	-1.23074	5.95791e-05
NECP1_HUMAN	Adaptin ear-binding coat-associated protein 1 OS=Homo sapiens GN=NECAP1 PE=1 SV=2	-1.23068	0.00112696
gi|166154049	trigger factor [Chlamydia trachomatis 434/Bu]	-1.23061	0.00587248
TM55B_HUMAN	Type 1 phosphatidylinositol 4,5-bisphosphate 4-phosphatase OS=Homo sapiens GN=TMEM55B PE=1 SV=1	-1.23061	0.000404723
gi|166154262	hypothetical protein CTL0297 [Chlamydia trachomatis 434/Bu]	-1.23053	0.00515099
gi|166154611	branched-chain alpha-keto acid dehydrogenase subunit E2 [Chlamydia trachomatis 434/Bu]	-1.2305	0.0214332
gi|166154367	NAD-dependent DNA ligase LigA [Chlamydia trachomatis 434/Bu]	-1.22999	0.160735
gi|166154339	inclusion membrane protein G [Chlamydia trachomatis 434/Bu]	-1.22993	0.0269295
gi|166154184	tRNA(Ile)-lysidine synthase [Chlamydia trachomatis 434/Bu]	-1.22972	0.433333
gi|166154539	exodeoxyribonuclease VII large subunit [Chlamydia trachomatis 434/Bu]	-1.22948	0.0264944
PLS1_HUMAN	Phospholipid scramblase 1 OS=Homo sapiens GN=PLSCR1 PE=1 SV=1	-1.22861	0.0193566
CFDP1_HUMAN	Craniofacial development protein 1 OS=Homo sapiens GN=CFDP1 PE=1 SV=1	-1.22854	0.00546112
gi|166154404	magnesium transport protein [Chlamydia trachomatis 434/Bu]	-1.22852	0.00217834
gi|166154543	pyruvate kinase [Chlamydia trachomatis 434/Bu]	-1.2285	0.00622724
SMTN_HUMAN	Smoothelin OS=Homo sapiens GN=SMTN PE=1 SV=7	-1.22814	0.012212
GPT11_HUMAN	G patch domain-containing protein 11 OS=Homo sapiens GN=GPATCH11 PE=1 SV=3	-1.22803	0.00311753
gi|166154720	glyceraldehyde 3-phosphate dehydrogenase [Chlamydia trachomatis 434/Bu]	-1.22659	0.0126354
gi|166154682	two component system response regulator [Chlamydia trachomatis 434/Bu]	-1.2261	0.0266049
gi|166154144	30S ribosomal protein S18 [Chlamydia trachomatis 434/Bu]	-1.22576	0.0082699
gi|166154066	hypothetical protein CTL0093 [Chlamydia trachomatis 434/Bu]	-1.22548	0.00233531
EHD4_HUMAN	EH domain-containing protein 4 OS=Homo sapiens GN=EHD4 PE=1 SV=1	-1.22512	0.000825384
gi|166154705	transcription termination factor Rho [Chlamydia trachomatis 434/Bu]	-1.22468	0.00943968
TDRD3_HUMAN	Tudor domain-containing protein 3 OS=Homo sapiens GN=TDRD3 PE=1 SV=1	-1.22429	0.000362188
gi|166154475	ABC transporter ATP-binding protein/permease [Chlamydia trachomatis 434/Bu]	-1.22425	0.159314
CATL1_HUMAN	Cathepsin L1 OS=Homo sapiens GN=CTSL PE=1 SV=2	-1.22423	0.0165588
gi|166154566	dimethyladenosine transferase [Chlamydia trachomatis 434/Bu]	-1.22404	0.00329151
gi|166154003	DNA topoisomerase IV subunit B [Chlamydia trachomatis 434/Bu]	-1.22395	0.0486677
gi|166154381	tryptophan synthase subunit beta [Chlamydia trachomatis 434/Bu]	-1.22385	0.0250954
gi|166154148	insulinase/protease [Chlamydia trachomatis 434/Bu]	-1.22378	0.00866776
gi|166154673	peptide chain release factor 2 [Chlamydia trachomatis 434/Bu]	-1.22309	0.00694105
ATIF1_HUMAN	ATPase inhibitor, mitochondrial OS=Homo sapiens GN=ATPIF1 PE=1 SV=1	-1.22298	0.0081935
gi|166154070	integral membrane protein [Chlamydia trachomatis 434/Bu]	-1.22298	0.0060959
NMI_HUMAN	N-myc-interactor OS=Homo sapiens GN=NMI PE=1 SV=2	-1.22294	0.00146382
gi|166154737	30S ribosomal protein S3 [Chlamydia trachomatis 434/Bu]	-1.22241	0.00622724
gi|166154395	glucose-6-phosphate 1-dehydrogenase [Chlamydia trachomatis 434/Bu]	-1.22211	0.00411138
SH319_HUMAN	SH3 domain-containing protein 19 OS=Homo sapiens GN=SH3D19 PE=1 SV=2	-1.22198	5.91327e-05
gi|166154064	phosphoglyceromutase [Chlamydia trachomatis 434/Bu]	-1.22173	0.00332653
gi|166154702	phosphohydrolase [Chlamydia trachomatis 434/Bu]	-1.2212	0.0341991
gi|166153974	delta-aminolevulinic acid dehydratase [Chlamydia trachomatis 434/Bu]	-1.22118	0.0135061
ARFG1_HUMAN	ADP-ribosylation factor GTPase-activating protein 1 OS=Homo sapiens GN=ARFGAP1 PE=1 SV=2	-1.22082	0.000836214
DHDDS_HUMAN	Dehydrodolichyl diphosphate syntase complex subunit DHDDS OS=Homo sapiens GN=DHDDS PE=1 SV=3	-1.2205	0.0124953
gi|166154723	30S ribosomal protein S11 [Chlamydia trachomatis 434/Bu]	-1.22033	0.143909
gi|166154249	50S ribosomal protein L19 [Chlamydia trachomatis 434/Bu]	-1.22029	0.0813438
NUMB_HUMAN	Protein numb homolog OS=Homo sapiens GN=NUMB PE=1 SV=2	-1.21997	0.0012656
ZBTB9_HUMAN	Zinc finger and BTB domain-containing protein 9 OS=Homo sapiens GN=ZBTB9 PE=1 SV=1	-1.21976	0.162947
gi|166154517	V-type ATP synthase subunit B [Chlamydia trachomatis 434/Bu]	-1.21972	0.0468812
gi|166154745	methionyl-tRNA formyltransferase [Chlamydia trachomatis 434/Bu]	-1.21957	0.0150656
gi|166153985	oxidoreductase [Chlamydia trachomatis 434/Bu]	-1.21951	0.169787
YTHD3_HUMAN	YTH domain-containing family protein 3 OS=Homo sapiens GN=YTHDF3 PE=1 SV=1	-1.21917	0.000440189
gi|166154186	polynucleotide phosphorylase/polyadenylase [Chlamydia trachomatis 434/Bu]	-1.219	0.000548868
NUP50_HUMAN	Nuclear pore complex protein Nup50 OS=Homo sapiens GN=NUP50 PE=1 SV=2	-1.21868	1.61226e-05
ITM2B_HUMAN	Integral membrane protein 2B OS=Homo sapiens GN=ITM2B PE=1 SV=1	-1.21801	0.0291303
AKAP2_HUMAN	A-kinase anchor protein 2 OS=Homo sapiens GN=AKAP2 PE=1 SV=3	-1.21788	0.0409947
gi|166154633	hypothetical protein CTL0679 [Chlamydia trachomatis 434/Bu]	-1.21757	0.0352171
gi|166154281	type III secretion system protein [Chlamydia trachomatis 434/Bu]	-1.21693	0.0327059
THOC4_HUMAN	THO complex subunit 4 OS=Homo sapiens GN=ALYREF PE=1 SV=3	-1.21668	0.0150382
gi|166154813	translocation protein TolB [Chlamydia trachomatis 434/Bu]	-1.21653	0.00767891
AROS_HUMAN	Active regulator of SIRT1 OS=Homo sapiens GN=RPS19BP1 PE=1 SV=1	-1.21605	0.00817748
PHC2_HUMAN	Polyhomeotic-like protein 2 OS=Homo sapiens GN=PHC2 PE=1 SV=1	-1.21588	0.000609602
gi|166154029	cysteine desulfurase [Chlamydia trachomatis 434/Bu]	-1.21531	0.00774574
FHL3_HUMAN	Four and a half LIM domains protein 3 OS=Homo sapiens GN=FHL3 PE=1 SV=4	-1.21525	0.00940656
gi|166154187	30S ribosomal protein S15 [Chlamydia trachomatis 434/Bu]	-1.21508	0.00205749
RN169_HUMAN	E3 ubiquitin-protein ligase RNF169 OS=Homo sapiens GN=RNF169 PE=1 SV=2	-1.21489	0.393354
gi|166154022	30S ribosomal protein S2 [Chlamydia trachomatis 434/Bu]	-1.21468	0.0964328
gi|166153978	aromatic amino acid aminotransferase [Chlamydia trachomatis 434/Bu]	-1.21459	0.00413171
gi|166154264	type III secretion system chaperone [Chlamydia trachomatis 434/Bu]	-1.21455	0.00943968
gi|166154742	50S ribosomal protein L4 [Chlamydia trachomatis 434/Bu]	-1.21417	0.0151433
gi|166154331	chaperonin GroEL [Chlamydia trachomatis 434/Bu]	-1.21403	0.150825
NELFE_HUMAN	Negative elongation factor E OS=Homo sapiens GN=NELFE PE=1 SV=3	-1.21398	6.52373e-05
gi|166154288	ABC transporter substrate-binding protein [Chlamydia trachomatis 434/Bu]	-1.2138	0.00271135
gi|166154108	tRNA delta(2)-isopentenylpyrophosphate transferase [Chlamydia trachomatis 434/Bu]	-1.21375	0.0153306
gi|166154327	tRNA pseudouridine synthase A [Chlamydia trachomatis 434/Bu]	-1.21358	0.239615
gi|166154467	membrane transport protein [Chlamydia trachomatis 434/Bu]	-1.21321	0.037575
VPS72_HUMAN	Vacuolar protein sorting-associated protein 72 homolog OS=Homo sapiens GN=VPS72 PE=1 SV=1	-1.21279	0.0186389
gi|166154741	50S ribosomal protein L23 [Chlamydia trachomatis 434/Bu]	-1.2127	0.171469
SYNPO_HUMAN	Synaptopodin OS=Homo sapiens GN=SYNPO PE=1 SV=2	-1.21239	0.0323209
gi|166154487	hypothetical protein CTL0528 [Chlamydia trachomatis 434/Bu]	-1.21226	0.370382
gi|166154758	histidyl-tRNA synthetase [Chlamydia trachomatis 434/Bu]	-1.21192	0.0643255
gi|166154009	hypothetical protein CTL0036 [Chlamydia trachomatis 434/Bu]	-1.21186	0.4255
NAB2_HUMAN	NGFI-A-binding protein 2 OS=Homo sapiens GN=NAB2 PE=1 SV=1	-1.21106	0.000651647
SP130_HUMAN	Histone deacetylase complex subunit SAP130 OS=Homo sapiens GN=SAP130 PE=1 SV=1	-1.211	0.00107845
gi|166154719	hypothetical protein CTL0766 [Chlamydia trachomatis 434/Bu]	-1.21092	0.00103299
PERQ1_HUMAN	PERQ amino acid-rich with GYF domain-containing protein 1 OS=Homo sapiens GN=GIGYF1 PE=1 SV=2	-1.21048	0.119464
gi|166153996	hypothetical protein CTL0023 [Chlamydia trachomatis 434/Bu]	-1.21041	0.0772262
GWL_HUMAN	Serine/threonine-protein kinase greatwall OS=Homo sapiens GN=MASTL PE=1 SV=1	-1.21029	0.0340034
LAP2B_HUMAN	Lamina-associated polypeptide 2, isoforms beta/gamma OS=Homo sapiens GN=TMPO PE=1 SV=2	-1.20987	0.000354714
gi|166154505	superoxide dismutase [Chlamydia trachomatis 434/Bu]	-1.20978	0.0152318
gi|166153995	ABC transporter ATP-binding protein [Chlamydia trachomatis 434/Bu]	-1.20974	0.328161
gi|166154072	riboflavin biosynthesis diaminohydroxyphosphoribosylaminopyrimidine deaminase [Chlamydia trachomatis 434/Bu]	-1.2097	0.0292539
gi|166154453	outer membrane protein [Chlamydia trachomatis 434/Bu]	-1.20932	0.00311753
CRIP1_HUMAN	Cysteine-rich protein 1 OS=Homo sapiens GN=CRIP1 PE=1 SV=3	-1.20905	0.00517288
SRBS2_HUMAN	Sorbin and SH3 domain-containing protein 2 OS=Homo sapiens GN=SORBS2 PE=1 SV=3	-1.20895	0.0189889
gi|166154149	glycerol-3-phosphate acyltransferase [Chlamydia trachomatis 434/Bu]	-1.20878	0.000238583
gi|166154143	30S ribosomal protein S6 [Chlamydia trachomatis 434/Bu]	-1.20865	0.021922
gi|166154844	glucosamine-1-phosphate acetyltransferase [Chlamydia trachomatis 434/Bu]	-1.20865	0.0375856
LASP1_HUMAN	LIM and SH3 domain protein 1 OS=Homo sapiens GN=LASP1 PE=1 SV=2	-1.20865	0.000371279
PALLD_HUMAN	Palladin OS=Homo sapiens GN=PALLD PE=1 SV=3	-1.20834	0.0022064
gi|166154089	uroporphyrinogen decarboxylase [Chlamydia trachomatis 434/Bu]	-1.20832	0.0598828
gi|166154297	SsrA-binding protein [Chlamydia trachomatis 434/Bu]	-1.20828	0.0445751
L10K_HUMAN	Leydig cell tumor 10 kDa protein homolog OS=Homo sapiens GN=C19orf53 PE=1 SV=1	-1.20828	0.00270129
AKA12_HUMAN	A-kinase anchor protein 12 OS=Homo sapiens GN=AKAP12 PE=1 SV=4	-1.20805	0.0109914
gi|166154519	hypothetical protein CTL0561 [Chlamydia trachomatis 434/Bu]	-1.20805	0.0336171
TPX2_HUMAN	Targeting protein for Xklp2 OS=Homo sapiens GN=TPX2 PE=1 SV=2	-1.2075	0.00107028
AGAP3_HUMAN	Arf-GAP with GTPase, ANK repeat and PH domain-containing protein 3 OS=Homo sapiens GN=AGAP3 PE=1 SV=2	-1.20744	0.116163
GPTC8_HUMAN	G patch domain-containing protein 8 OS=Homo sapiens GN=GPATCH8 PE=1 SV=2	-1.20702	0.000263865
ICAM1_HUMAN	Intercellular adhesion molecule 1 OS=Homo sapiens GN=ICAM1 PE=1 SV=2	-1.20702	0.0302937
SRSF3_HUMAN	Serine/arginine-rich splicing factor 3 OS=Homo sapiens GN=SRSF3 PE=1 SV=1	-1.207	0.000326033
gi|166154047	ATP-dependent protease ATP-binding subunit ClpX [Chlamydia trachomatis 434/Bu]	-1.20696	0.000627358
gi|166154397	DNA polymerase III subunit delta' [Chlamydia trachomatis 434/Bu]	-1.20687	0.0224154
gi|166154168	metalloprotease-insulinase [Chlamydia trachomatis 434/Bu]	-1.20683	0.00321549
AKTS1_HUMAN	Proline-rich AKT1 substrate 1 OS=Homo sapiens GN=AKT1S1 PE=1 SV=1	-1.20677	0.135959
KDM3A_HUMAN	Lysine-specific demethylase 3A OS=Homo sapiens GN=KDM3A PE=1 SV=4	-1.20664	0.00258812
gi|166154075	hypothetical protein CTL0102 [Chlamydia trachomatis 434/Bu]	-1.20656	0.00640682
PAR12_HUMAN	Poly [ADP-ribose] polymerase 12 OS=Homo sapiens GN=PARP12 PE=1 SV=1	-1.20639	0.0183874
SNAG_HUMAN	Gamma-soluble NSF attachment protein OS=Homo sapiens GN=NAPG PE=1 SV=1	-1.20639	0.000265327
gi|166154247	30S ribosomal protein S16 [Chlamydia trachomatis 434/Bu]	-1.20633	0.0313618
ZC3H8_HUMAN	Zinc finger CCCH domain-containing protein 8 OS=Homo sapiens GN=ZC3H8 PE=1 SV=2	-1.20541	0.0274192
gi|166154615	N6-adenine-specific DNA methylase [Chlamydia trachomatis 434/Bu]	-1.20526	0.06029
gi|166154447	acyl carrier protein [Chlamydia trachomatis 434/Bu]	-1.20518	0.266456
VATG1_HUMAN	V-type proton ATPase subunit G 1 OS=Homo sapiens GN=ATP6V1G1 PE=1 SV=3	-1.20445	0.000221985
EIF1_HUMAN	Eukaryotic translation initiation factor 1 OS=Homo sapiens GN=EIF1 PE=1 SV=1	-1.20414	0.00181081
gi|166154299	bifunctional 5,10-methylene-tetrahydrofolate dehydrogenase/ 5,10-methylene-tetrahydrofolate cyclohydrolase [Chlamydia trachomatis 434/Bu]	-1.20387	0.0713272
gi|166154639	hypothetical protein CTL0685 [Chlamydia trachomatis 434/Bu]	-1.20387	0.279932
ANKL2_HUMAN	Ankyrin repeat and LEM domain-containing protein 2 OS=Homo sapiens GN=ANKLE2 PE=1 SV=4	-1.2038	0.00160102
CL043_HUMAN	Uncharacterized protein C12orf43 OS=Homo sapiens GN=C12orf43 PE=1 SV=2	-1.20368	0.134468
ZGPAT_HUMAN	Zinc finger CCCH-type with G patch domain-containing protein OS=Homo sapiens GN=ZGPAT PE=1 SV=3	-1.20274	0.0188623
INSR_HUMAN	Insulin receptor OS=Homo sapiens GN=INSR PE=1 SV=4	-1.20226	0.136967
gi|166154449	malonyl-CoA-[acyl-carrier-protein] transacylase [Chlamydia trachomatis 434/Bu]	-1.20199	0.0365931
CEBPB_HUMAN	CCAAT/enhancer-binding protein beta OS=Homo sapiens GN=CEBPB PE=1 SV=2	-1.2013	0.0025914
gi|166154715	nucleoside diphosphate kinase [Chlamydia trachomatis 434/Bu]	-1.20114	0.0789779
gi|166154253	methionyl-tRNA synthetase [Chlamydia trachomatis 434/Bu]	-1.20109	0.0733233
gi|166154721	50S ribosomal protein L17 [Chlamydia trachomatis 434/Bu]	-1.20109	0.219312
gi|166154751	DNA polymerase III subunit epsilon [Chlamydia trachomatis 434/Bu]	-1.20103	0.40614
gi|166154676	2-C-methyl-D-erythritol 4-phosphate cytidylyltransferase [Chlamydia trachomatis 434/Bu]	-1.20078	0.0935498
gi|166154231	lipid A biosynthesis lauroyl acyltransferase [Chlamydia trachomatis 434/Bu]	-1.20039	0.135725
gi|166154558	ribonuclease Z [Chlamydia trachomatis 434/Bu]	-1.20039	0.192161
SNW1_HUMAN	SNW domain-containing protein 1 OS=Homo sapiens GN=SNW1 PE=1 SV=1	-1.20035	0.000251939
PHAR4_HUMAN	Phosphatase and actin regulator 4 OS=Homo sapiens GN=PHACTR4 PE=1 SV=1	-1.20016	0.00109315
gi|166154098	UDP-N-acetylmuramoyl-tripeptide--D-alanyl-D-alanine ligase [Chlamydia trachomatis 434/Bu]	-1.19983	0.21909
MAX_HUMAN	Protein max OS=Homo sapiens GN=MAX PE=1 SV=1	-1.19974	0.126087
FHL2_HUMAN	Four and a half LIM domains protein 2 OS=Homo sapiens GN=FHL2 PE=1 SV=3	-1.19966	0.00178955
gi|166154067	biotin--protein ligase [Chlamydia trachomatis 434/Bu]	-1.1996	0.185185
gi|166154088	coproporphyrinogen III oxidase [Chlamydia trachomatis 434/Bu]	-1.19947	0.101359
ARPIN_HUMAN	Arpin OS=Homo sapiens GN=ARPIN PE=1 SV=1	-1.19912	0.108814
gi|166154756	peptidyl-prolyl cis-trans isomerase [Chlamydia trachomatis 434/Bu]	-1.19877	0.31023
SRSF9_HUMAN	Serine/arginine-rich splicing factor 9 OS=Homo sapiens GN=SRSF9 PE=1 SV=1	-1.19852	0.022364
gi|166154726	50S ribosomal protein L15 [Chlamydia trachomatis 434/Bu]	-1.19841	0.0169985
MBD2_HUMAN	Methyl-CpG-binding domain protein 2 OS=Homo sapiens GN=MBD2 PE=1 SV=1	-1.19835	4.59098e-05
gi|166154610	carbohydrate isomerase [Chlamydia trachomatis 434/Bu]	-1.19831	0.42181
gi|166154104	bifunctional D-alanyl-alanine synthetase A/UDP-N-acetylmuramate--L-alanine ligase [Chlamydia trachomatis 434/Bu]	-1.19816	0.104077
CDN2C_HUMAN	Cyclin-dependent kinase 4 inhibitor C OS=Homo sapiens GN=CDKN2C PE=1 SV=1	-1.19764	0.0847653
TR150_HUMAN	Thyroid hormone receptor-associated protein 3 OS=Homo sapiens GN=THRAP3 PE=1 SV=2	-1.19731	0.000192506
gi|166154808	hydrolase [Chlamydia trachomatis 434/Bu]	-1.19727	0.498495
gi|166154736	50S ribosomal protein L16 [Chlamydia trachomatis 434/Bu]	-1.19715	0.0613458
gi|166154420	glutamate-1-semialdehyde aminotransferase [Chlamydia trachomatis 434/Bu]	-1.19708	0.00849635
AGFG2_HUMAN	Arf-GAP domain and FG repeat-containing protein 2 OS=Homo sapiens GN=AGFG2 PE=1 SV=2	-1.19694	0.248378
PARD3_HUMAN	Partitioning defective 3 homolog OS=Homo sapiens GN=PARD3 PE=1 SV=2	-1.19669	0.000224513
gi|166154647	2-C-methyl-D-erythritol 2,4-cyclodiphosphate synthase [Chlamydia trachomatis 434/Bu]	-1.19661	0.420888
NBN_HUMAN	Nibrin OS=Homo sapiens GN=NBN PE=1 SV=1	-1.19652	0.000295045
NFAT5_HUMAN	Nuclear factor of activated T-cells 5 OS=Homo sapiens GN=NFAT5 PE=1 SV=1	-1.19611	0.000784258
RSRC2_HUMAN	Arginine/serine-rich coiled-coil protein 2 OS=Homo sapiens GN=RSRC2 PE=1 SV=1	-1.19609	0.00365456
gi|166154770	helicase [Chlamydia trachomatis 434/Bu]	-1.19594	0.0145404
gi|166154538	triosephosphate isomerase [Chlamydia trachomatis 434/Bu]	-1.19592	0.00636402
gi|166154509	DNA repair protein RadA [Chlamydia trachomatis 434/Bu]	-1.19584	0.468577
gi|166154820	deoxyribonucleotide triphosphate pyrophosphatase [Chlamydia trachomatis 434/Bu]	-1.19574	0.333145
gi|166154319	30S ribosomal protein S1 [Chlamydia trachomatis 434/Bu]	-1.19541	0.0386382
KLC2_HUMAN	Kinesin light chain 2 OS=Homo sapiens GN=KLC2 PE=1 SV=1	-1.19507	5.54084e-05
gi|166154598	hypothetical protein CTL0643 [Chlamydia trachomatis 434/Bu]	-1.19485	0.0107448
PDLI3_HUMAN	PDZ and LIM domain protein 3 OS=Homo sapiens GN=PDLIM3 PE=1 SV=1	-1.19462	0.00296584
gi|166154497	ATP-dependent Clp protease [Chlamydia trachomatis 434/Bu]	-1.19458	0.00224904
gi|166154286	ADP,ATP carrier protein [Chlamydia trachomatis 434/Bu]	-1.19447	0.00862928
UBAP1_HUMAN	Ubiquitin-associated protein 1 OS=Homo sapiens GN=UBAP1 PE=1 SV=1	-1.19437	0.0298877
gi|166154259	deoxycytidine triphosphate deaminase [Chlamydia trachomatis 434/Bu]	-1.19433	0.0166746
TJAP1_HUMAN	Tight junction-associated protein 1 OS=Homo sapiens GN=TJAP1 PE=1 SV=1	-1.19423	0.00447558
gi|166154313	GTP-dependent nucleic acid-binding protein EngD [Chlamydia trachomatis 434/Bu]	-1.194	0.003764
gi|166154351	ABC transporter ATP-binding protein [Chlamydia trachomatis 434/Bu]	-1.19391	0.211355
gi|166154644	ATP-dependent Clp protease proteolytic subunit [Chlamydia trachomatis 434/Bu]	-1.19373	0.0301125
KDM4B_HUMAN	Lysine-specific demethylase 4B OS=Homo sapiens GN=KDM4B PE=1 SV=4	-1.19373	0.0871004
gi|166154195	integral membrane protein [Chlamydia trachomatis 434/Bu]	-1.19342	0.0841707
IBP3_HUMAN	Insulin-like growth factor-binding protein 3 OS=Homo sapiens GN=IGFBP3 PE=1 SV=2	-1.19259	0.13202
TCOF_HUMAN	Treacle protein OS=Homo sapiens GN=TCOF1 PE=1 SV=3	-1.19232	0.000205719
gi|166154621	poly A polymerase [Chlamydia trachomatis 434/Bu]	-1.19226	0.0222608
PRC2B_HUMAN	Protein PRRC2B OS=Homo sapiens GN=PRRC2B PE=1 SV=2	-1.19226	0.00766767
gi|166154092	transketolase [Chlamydia trachomatis 434/Bu]	-1.19205	0.0393696
B2L13_HUMAN	Bcl-2-like protein 13 OS=Homo sapiens GN=BCL2L13 PE=1 SV=1	-1.19181	0.00164386
SRFB1_HUMAN	Serum response factor-binding protein 1 OS=Homo sapiens GN=SRFBP1 PE=1 SV=1	-1.19179	0.000197249
LIMD1_HUMAN	LIM domain-containing protein 1 OS=Homo sapiens GN=LIMD1 PE=1 SV=1	-1.19172	0.000836214
S100P_HUMAN	Protein S100-P OS=Homo sapiens GN=S100P PE=1 SV=2	-1.1917	0.00451214
SRSF6_HUMAN	Serine/arginine-rich splicing factor 6 OS=Homo sapiens GN=SRSF6 PE=1 SV=2	-1.19158	0.00162942
gi|166154419	leucyl-tRNA synthetase [Chlamydia trachomatis 434/Bu]	-1.19148	0.0278254
LG3BP_HUMAN	Galectin-3-binding protein OS=Homo sapiens GN=LGALS3BP PE=1 SV=1	-1.19084	0.0105024
PRKRA_HUMAN	Interferon-inducible double-stranded RNA-dependent protein kinase activator A OS=Homo sapiens GN=PRKRA PE=1 SV=1	-1.1903	0.000655481
APC_HUMAN	Adenomatous polyposis coli protein OS=Homo sapiens GN=APC PE=1 SV=2	-1.18983	0.000325469
MUC16_HUMAN	Mucin-16 OS=Homo sapiens GN=MUC16 PE=1 SV=2	-1.18941	0.100693
gi|166154630	50S ribosomal protein L27 [Chlamydia trachomatis 434/Bu]	-1.18929	0.0213524
gi|166154289	ABC transporter ATP-binding protein [Chlamydia trachomatis 434/Bu]	-1.189	6.31138e-05
MUTYH_HUMAN	A/G-specific adenine DNA glycosylase OS=Homo sapiens GN=MUTYH PE=1 SV=1	-1.18867	0.110989
gi|166154583	hypothetical protein CTL0626 [Chlamydia trachomatis 434/Bu]	-1.18865	0.00662374
gi|166154493	glycine cleavage system protein H [Chlamydia trachomatis 434/Bu]	-1.18842	0.005414
M4K4_HUMAN	Mitogen-activated protein kinase kinase kinase kinase 4 OS=Homo sapiens GN=MAP4K4 PE=1 SV=2	-1.18842	0.00539103
CHM1A_HUMAN	Charged multivesicular body protein 1a OS=Homo sapiens GN=CHMP1A PE=1 SV=1	-1.18803	6.52373e-05
PAI1_HUMAN	Plasminogen activator inhibitor 1 OS=Homo sapiens GN=SERPINE1 PE=1 SV=1	-1.18799	0.0379416
gi|166154105	hypothetical protein CTL0132 [Chlamydia trachomatis 434/Bu]	-1.18768	0.144456
gi|166154224	aspartyl/glutamyl-tRNA amidotransferase subunit A [Chlamydia trachomatis 434/Bu]	-1.18746	0.0214767
CRIPT_HUMAN	Cysteine-rich PDZ-binding protein OS=Homo sapiens GN=CRIPT PE=1 SV=1	-1.1874	0.132555
RS21_HUMAN	40S ribosomal protein S21 OS=Homo sapiens GN=RPS21 PE=1 SV=1	-1.18692	0.118539
gi|166154347	30S ribosomal protein S9 [Chlamydia trachomatis 434/Bu]	-1.18684	0.00538647
gi|166154392	3-deoxy-manno-octulosonate cytidylyltransferase [Chlamydia trachomatis 434/Bu]	-1.18684	0.00515633
RED_HUMAN	Protein Red OS=Homo sapiens GN=IK PE=1 SV=3	-1.18665	0.000917811
gi|166154614	23S rRNA methyltransferase [Chlamydia trachomatis 434/Bu]	-1.18628	0.0915669
PANX1_HUMAN	Pannexin-1 OS=Homo sapiens GN=PANX1 PE=1 SV=4	-1.18622	0.00747717
T2FA_HUMAN	General transcription factor IIF subunit 1 OS=Homo sapiens GN=GTF2F1 PE=1 SV=2	-1.18579	0.000336571
gi|166154114	inorganic pyrophosphatase [Chlamydia trachomatis 434/Bu]	-1.18554	0.271711
gi|166154686	hypothetical protein CTL0733 [Chlamydia trachomatis 434/Bu]	-1.18554	0.0135735
SFR15_HUMAN	Splicing factor, arginine/serine-rich 15 OS=Homo sapiens GN=SCAF4 PE=1 SV=3	-1.18554	0.0761907
HAP28_HUMAN	28 kDa heat- and acid-stable phosphoprotein OS=Homo sapiens GN=PDAP1 PE=1 SV=1	-1.18544	0.000478344
PICAL_HUMAN	Phosphatidylinositol-binding clathrin assembly protein OS=Homo sapiens GN=PICALM PE=1 SV=2	-1.18515	0.0341991
gi|166154828	2-amino-4-hydroxy-6-hydroxymethyldihydropteridine pyrophosphokinase [Chlamydia trachomatis 434/Bu]	-1.18513	0.00535685
gi|385270628	Virulence plasmid protein pGP3-D [Chlamydia trachomatis A2497]	-1.1847	0.204813
gi|166154749	apolipoprotein N-acyltransferase [Chlamydia trachomatis 434/Bu]	-1.18468	0.344016
gi|166154681	two component regulator histidine kinase [Chlamydia trachomatis 434/Bu]	-1.18442	0.0122887
PIN1_HUMAN	Peptidyl-prolyl cis-trans isomerase NIMA-interacting 1 OS=Homo sapiens GN=PIN1 PE=1 SV=1	-1.18433	0.0228293
RBP56_HUMAN	TATA-binding protein-associated factor 2N OS=Homo sapiens GN=TAF15 PE=1 SV=1	-1.18419	0.00174691
gi|166154056	NAD(P)H-dependent glycerol-3-phosphate dehydrogenase [Chlamydia trachomatis 434/Bu]	-1.18403	0.324664
HMGB3_HUMAN	High mobility group protein B3 OS=Homo sapiens GN=HMGB3 PE=1 SV=4	-1.1838	0.00536326
gi|166154017	ATP:guanido phosphotransferase [Chlamydia trachomatis 434/Bu]	-1.18376	0.0111073
gi|166154803	sigma regulatory family PP2C phosphatase [Chlamydia trachomatis 434/Bu]	-1.18341	0.141654
MCL1_HUMAN	Induced myeloid leukemia cell differentiation protein Mcl-1 OS=Homo sapiens GN=MCL1 PE=1 SV=3	-1.18335	0.0313233
gi|166154287	hypothetical protein CTL0322 [Chlamydia trachomatis 434/Bu]	-1.18333	0.0774623
gi|166154178	50S ribosomal protein L35 [Chlamydia trachomatis 434/Bu]	-1.18236	0.115454
gi|166154194	hypothetical protein CTL0222 [Chlamydia trachomatis 434/Bu]	-1.18212	0.10798
DSRAD_HUMAN	Double-stranded RNA-specific adenosine deaminase OS=Homo sapiens GN=ADAR PE=1 SV=4	-1.18173	5.31476e-05
gi|166154248	tRNA (guanine-N(1)-)-methyltransferase/hypothetical protein [Chlamydia trachomatis 434/Bu]	-1.18144	0.150825
gi|166154781	hypothetical protein CTL0829 [Chlamydia trachomatis 434/Bu]	-1.18132	0.0365931
gi|166154510	porphobilinogen deaminase [Chlamydia trachomatis 434/Bu]	-1.18128	0.539562
gi|166154173	tRNA (guanine-N(7)-)-methyltransferase [Chlamydia trachomatis 434/Bu]	-1.18118	0.0641926
CSRP2_HUMAN	Cysteine and glycine-rich protein 2 OS=Homo sapiens GN=CSRP2 PE=1 SV=3	-1.18116	0.0055232
gi|166154123	lysyl-tRNA synthetase [Chlamydia trachomatis 434/Bu]	-1.18109	0.14336
gi|166154709	nucleotide transport protein [Chlamydia trachomatis 434/Bu]	-1.18099	0.203459
TENS4_HUMAN	Tensin-4 OS=Homo sapiens GN=TNS4 PE=1 SV=3	-1.1806	0.0114567
gi|166154451	recombination protein RecR [Chlamydia trachomatis 434/Bu]	-1.18058	0.274975
gi|166154545	DNA polymerase III subunits gamma and tau [Chlamydia trachomatis 434/Bu]	-1.18048	0.00854423
CNOT2_HUMAN	CCR4-NOT transcription complex subunit 2 OS=Homo sapiens GN=CNOT2 PE=1 SV=1	-1.18024	0.0407543
PDCD5_HUMAN	Programmed cell death protein 5 OS=Homo sapiens GN=PDCD5 PE=1 SV=3	-1.17964	0.0047417
MFAP1_HUMAN	Microfibrillar-associated protein 1 OS=Homo sapiens GN=MFAP1 PE=1 SV=2	-1.17925	0.0055232
gi|166154382	tryptophan synthase subunit alpha [Chlamydia trachomatis 434/Bu]	-1.17923	0.0992413
gi|166154261	Holliday junction DNA helicase RuvB [Chlamydia trachomatis 434/Bu]	-1.17909	0.069801
gi|166154062	hypothetical protein CTL0089 [Chlamydia trachomatis 434/Bu]	-1.1786	0.00895756
TES_HUMAN	Testin OS=Homo sapiens GN=TES PE=1 SV=1	-1.17852	5.95791e-05
gi|166154090	transcription-repair coupling factor [Chlamydia trachomatis 434/Bu]	-1.17836	0.00513343
RBM10_HUMAN	RNA-binding protein 10 OS=Homo sapiens GN=RBM10 PE=1 SV=3	-1.17834	0.0012066
PPIG_HUMAN	Peptidyl-prolyl cis-trans isomerase G OS=Homo sapiens GN=PPIG PE=1 SV=2	-1.17787	0.00383612
gi|166154823	DNA helicase [Chlamydia trachomatis 434/Bu]	-1.17748	0.0247039
gi|166154112	3-oxoacyl-(acyl carrier protein) synthase II [Chlamydia trachomatis 434/Bu]	-1.17736	0.0696939
STX7_HUMAN	Syntaxin-7 OS=Homo sapiens GN=STX7 PE=1 SV=4	-1.17701	0.00205749
CCDC9_HUMAN	Coiled-coil domain-containing protein 9 OS=Homo sapiens GN=CCDC9 PE=1 SV=1	-1.17676	0.00767891
gi|166154701	methyltransferase [Chlamydia trachomatis 434/Bu]	-1.17652	0.0709453
gi|166154732	50S ribosomal protein L24 [Chlamydia trachomatis 434/Bu]	-1.17648	0.0508363
TNR6_HUMAN	Tumor necrosis factor receptor superfamily member 6 OS=Homo sapiens GN=FAS PE=1 SV=1	-1.17605	0.000694915
gi|166154796	threonyl-tRNA synthetase [Chlamydia trachomatis 434/Bu]	-1.17585	0.0197467
RNPS1_HUMAN	RNA-binding protein with serine-rich domain 1 OS=Homo sapiens GN=RNPS1 PE=1 SV=1	-1.17583	0.000325469
HMGN3_HUMAN	High mobility group nucleosome-binding domain-containing protein 3 OS=Homo sapiens GN=HMGN3 PE=1 SV=2	-1.17574	0.0196715
DBNL_HUMAN	Drebrin-like protein OS=Homo sapiens GN=DBNL PE=1 SV=1	-1.1756	0.000509042
SPF30_HUMAN	Survival of motor neuron-related-splicing factor 30 OS=Homo sapiens GN=SMNDC1 PE=1 SV=1	-1.1755	0.000249769
gi|166154648	oxidoreductase [Chlamydia trachomatis 434/Bu]	-1.17538	0.175636
CCD94_HUMAN	Coiled-coil domain-containing protein 94 OS=Homo sapiens GN=CCDC94 PE=1 SV=1	-1.17524	0.0338218
DCLK2_HUMAN	Serine/threonine-protein kinase DCLK2 OS=Homo sapiens GN=DCLK2 PE=2 SV=4	-1.17446	0.103136
SPRY3_HUMAN	SPRY domain-containing protein 3 OS=Homo sapiens GN=SPRYD3 PE=1 SV=2	-1.17442	0.488299
PHRF1_HUMAN	PHD and RING finger domain-containing protein 1 OS=Homo sapiens GN=PHRF1 PE=1 SV=3	-1.17395	0.0627939
gi|166153979	rod shape-determining protein MreC [Chlamydia trachomatis 434/Bu]	-1.17387	0.0339188
R3GEF_HUMAN	Guanine nucleotide exchange factor for Rab-3A OS=Homo sapiens GN=RAB3IL1 PE=1 SV=1	-1.17342	0.176824
MECP2_HUMAN	Methyl-CpG-binding protein 2 OS=Homo sapiens GN=MECP2 PE=1 SV=1	-1.17324	0.00828421
gi|166154282	RNA polymerase sigma factor sigma-28 [Chlamydia trachomatis 434/Bu]	-1.17316	0.0634723
ZN668_HUMAN	Zinc finger protein 668 OS=Homo sapiens GN=ZNF668 PE=1 SV=3	-1.17283	0.0617728
NFRKB_HUMAN	Nuclear factor related to kappa-B-binding protein OS=Homo sapiens GN=NFRKB PE=1 SV=2	-1.17257	0.074276
CBX8_HUMAN	Chromobox protein homolog 8 OS=Homo sapiens GN=CBX8 PE=1 SV=3	-1.17245	0.0272988
SNX3_HUMAN	Sorting nexin-3 OS=Homo sapiens GN=SNX3 PE=1 SV=3	-1.17239	0.00509471
SQRD_HUMAN	Sulfide:quinone oxidoreductase, mitochondrial OS=Homo sapiens GN=SQRDL PE=1 SV=1	-1.17227	0.000552337
NOL12_HUMAN	Nucleolar protein 12 OS=Homo sapiens GN=NOL12 PE=1 SV=1	-1.17214	0.0168127
gi|166154650	elongation factor G [Chlamydia trachomatis 434/Bu]	-1.17204	0.0281054
gi|166154694	oligopeptide transport system substrate-binding protein [Chlamydia trachomatis 434/Bu]	-1.17172	0.116364
NUB1_HUMAN	NEDD8 ultimate buster 1 OS=Homo sapiens GN=NUB1 PE=1 SV=2	-1.1717	0.00373766
ROA0_HUMAN	Heterogeneous nuclear ribonucleoprotein A0 OS=Homo sapiens GN=HNRNPA0 PE=1 SV=1	-1.17168	7.54158e-05
gi|166154385	oligopeptide transport system substrate-binding protein [Chlamydia trachomatis 434/Bu]	-1.17164	0.200383
gi|166154784	general secretion pathway protein G [Chlamydia trachomatis 434/Bu]	-1.17151	0.0138936
gi|166154350	ABC transporter permease [Chlamydia trachomatis 434/Bu]	-1.17135	0.347672
gi|166154529	50S ribosomal protein L11 [Chlamydia trachomatis 434/Bu]	-1.17103	0.360634
TANK_HUMAN	TRAF family member-associated NF-kappa-B activator OS=Homo sapiens GN=TANK PE=1 SV=2	-1.17101	0.00571582
gi|166154565	peptide deformylase [Chlamydia trachomatis 434/Bu]	-1.17076	0.10975
CACO1_HUMAN	Calcium-binding and coiled-coil domain-containing protein 1 OS=Homo sapiens GN=CALCOCO1 PE=1 SV=2	-1.1706	0.0941013
RRP15_HUMAN	RRP15-like protein OS=Homo sapiens GN=RRP15 PE=1 SV=2	-1.17058	0.00196944
gi|166154462	inner membrane protein translocase component YidC [Chlamydia trachomatis 434/Bu]	-1.16999	0.107275
gi|166154743	50S ribosomal protein L3 [Chlamydia trachomatis 434/Bu]	-1.16985	0.0925846
gi|166154240	isoleucyl-tRNA synthetase [Chlamydia trachomatis 434/Bu]	-1.16965	0.0340148
gi|166154160	glucosamine--fructose-6-phosphate aminotransferase [Chlamydia trachomatis 434/Bu]	-1.16953	0.0313503
SNR27_HUMAN	U4/U6.U5 small nuclear ribonucleoprotein 27 kDa protein OS=Homo sapiens GN=SNRNP27 PE=1 SV=1	-1.16953	0.0721949
ZN687_HUMAN	Zinc finger protein 687 OS=Homo sapiens GN=ZNF687 PE=1 SV=1	-1.1692	0.00181081
FA76B_HUMAN	Protein FAM76B OS=Homo sapiens GN=FAM76B PE=1 SV=3	-1.16914	0.0282681
NFX1_HUMAN	Transcriptional repressor NF-X1 OS=Homo sapiens GN=NFX1 PE=1 SV=2	-1.16914	0.000825384
gi|166154578	shikimate kinase [Chlamydia trachomatis 434/Bu]	-1.16892	0.049526
CENPN_HUMAN	Centromere protein N OS=Homo sapiens GN=CENPN PE=1 SV=2	-1.16827	0.191676
gi|166154117	1-acyl-sn-glycerol-3-phosphate acyltransferase [Chlamydia trachomatis 434/Bu]	-1.16819	0.0326845
ZC3HE_HUMAN	Zinc finger CCCH domain-containing protein 14 OS=Homo sapiens GN=ZC3H14 PE=1 SV=1	-1.16809	0.00601936
CE030_HUMAN	UNC119-binding protein C5orf30 OS=Homo sapiens GN=C5orf30 PE=1 SV=1	-1.16791	0.0499841
gi|166154494	hypothetical protein CTL0535 [Chlamydia trachomatis 434/Bu]	-1.16781	0.0363186
RBM26_HUMAN	RNA-binding protein 26 OS=Homo sapiens GN=RBM26 PE=1 SV=3	-1.16758	0.000305038
ELL_HUMAN	RNA polymerase II elongation factor ELL OS=Homo sapiens GN=ELL PE=1 SV=1	-1.16746	0.00244719
TAP2_HUMAN	Antigen peptide transporter 2 OS=Homo sapiens GN=TAP2 PE=1 SV=1	-1.16744	0.00244719
gi|385270630	Replicative DNA helicase [Chlamydia trachomatis A2497]	-1.16734	0.109361
gi|166154577	3-phosphoshikimate 1-carboxyvinyltransferase [Chlamydia trachomatis 434/Bu]	-1.16718	0.0575619
ANLN_HUMAN	Actin-binding protein anillin OS=Homo sapiens GN=ANLN PE=1 SV=2	-1.16692	0.0037713
gi|166154093	AMP nucleosidase [Chlamydia trachomatis 434/Bu]	-1.16692	0.227758
SSFA2_HUMAN	Sperm-specific antigen 2 OS=Homo sapiens GN=SSFA2 PE=1 SV=3	-1.16685	0.0108534
NR2C2_HUMAN	Nuclear receptor subfamily 2 group C member 2 OS=Homo sapiens GN=NR2C2 PE=1 SV=1	-1.16667	0.00368998
gi|166154138	glycyl-tRNA synthetase [Chlamydia trachomatis 434/Bu]	-1.16661	0.034468
MED25_HUMAN	Mediator of RNA polymerase II transcription subunit 25 OS=Homo sapiens GN=MED25 PE=1 SV=2	-1.16611	0.0691398
gi|166154307	50S ribosomal protein L28 [Chlamydia trachomatis 434/Bu]	-1.16584	0.087671
TM131_HUMAN	Transmembrane protein 131 OS=Homo sapiens GN=TMEM131 PE=1 SV=3	-1.1651	0.0822965
RAI3_HUMAN	Retinoic acid-induced protein 3 OS=Homo sapiens GN=GPRC5A PE=1 SV=2	-1.16473	0.0220861
gi|166154461	chromosomal replication initiation protein [Chlamydia trachomatis 434/Bu]	-1.16455	0.177132
gi|166153983	hypothetical protein CTL0010 [Chlamydia trachomatis 434/Bu]	-1.16431	0.308012
GEMI8_HUMAN	Gem-associated protein 8 OS=Homo sapiens GN=GEMIN8 PE=1 SV=1	-1.16421	0.000326033
ABI1_HUMAN	Abl interactor 1 OS=Homo sapiens GN=ABI1 PE=1 SV=4	-1.16409	0.00114023
RBP2_HUMAN	E3 SUMO-protein ligase RanBP2 OS=Homo sapiens GN=RANBP2 PE=1 SV=2	-1.16366	0.000195131
CC124_HUMAN	Coiled-coil domain-containing protein 124 OS=Homo sapiens GN=CCDC124 PE=1 SV=1	-1.16364	0.0146239
gi|166154532	elongation factor Tu [Chlamydia trachomatis 434/Bu]	-1.16342	0.00103299
gi|166154332	co-chaperonin GroES [Chlamydia trachomatis 434/Bu]	-1.1632	0.0357553
CDC5L_HUMAN	Cell division cycle 5-like protein OS=Homo sapiens GN=CDC5L PE=1 SV=2	-1.16272	6.67876e-05
FKB1A_HUMAN	Peptidyl-prolyl cis-trans isomerase FKBP1A OS=Homo sapiens GN=FKBP1A PE=1 SV=2	-1.16256	0.00568478
OTU1_HUMAN	Ubiquitin thioesterase OTU1 OS=Homo sapiens GN=YOD1 PE=1 SV=1	-1.16254	0.0349328
CE024_HUMAN	UPF0461 protein C5orf24 OS=Homo sapiens GN=C5orf24 PE=1 SV=1	-1.16183	0.145692
gi|166154041	phosphatidylserine decarboxylase [Chlamydia trachomatis 434/Bu]	-1.16082	0.00856843
OPTN_HUMAN	Optineurin OS=Homo sapiens GN=OPTN PE=1 SV=2	-1.16062	0.0097607
gi|166154468	hypothetical protein CTL0509 [Chlamydia trachomatis 434/Bu]	-1.1606	0.137537
BRMS1_HUMAN	Breast cancer metastasis-suppressor 1 OS=Homo sapiens GN=BRMS1 PE=1 SV=1	-1.16058	0.324664
gi|166154748	UDP-3-O-[3-hydroxymyristoyl] N-acetylglucosamine deacetylase [Chlamydia trachomatis 434/Bu]	-1.16058	0.0348453
gi|166154573	aspartate kinase [Chlamydia trachomatis 434/Bu]	-1.16052	0.449382
SDCB1_HUMAN	Syntenin-1 OS=Homo sapiens GN=SDCBP PE=1 SV=1	-1.16044	0.0356081
gi|166154120	primosome assembly protein PriA [Chlamydia trachomatis 434/Bu]	-1.16002	0.0673589
gi|166154729	50S ribosomal protein L6 [Chlamydia trachomatis 434/Bu]	-1.15986	0.0813438
CCD50_HUMAN	Coiled-coil domain-containing protein 50 OS=Homo sapiens GN=CCDC50 PE=1 SV=1	-1.15976	0.00170561
WIZ_HUMAN	Protein Wiz OS=Homo sapiens GN=WIZ PE=1 SV=2	-1.15958	0.000450845
gi|166154693	oligopeptide transport system membrane permease [Chlamydia trachomatis 434/Bu]	-1.15956	0.0729578
RALY_HUMAN	RNA-binding protein Raly OS=Homo sapiens GN=RALY PE=1 SV=1	-1.1593	0.000127928
gi|166154695	hypothetical protein CTL0742 [Chlamydia trachomatis 434/Bu]	-1.15922	0.237208
SPAG1_HUMAN	Sperm-associated antigen 1 OS=Homo sapiens GN=SPAG1 PE=1 SV=3	-1.15914	0.0116115
gi|166154734	30S ribosomal protein S17 [Chlamydia trachomatis 434/Bu]	-1.15892	0.0892792
TSP1_HUMAN	Thrombospondin-1 OS=Homo sapiens GN=THBS1 PE=1 SV=2	-1.15881	0.0124642
gi|166154512	valyl-tRNA synthetase [Chlamydia trachomatis 434/Bu]	-1.15875	0.0507733
ACBD5_HUMAN	Acyl-CoA-binding domain-containing protein 5 OS=Homo sapiens GN=ACBD5 PE=1 SV=1	-1.15873	0.00084854
gi|166154164	cell division protein [Chlamydia trachomatis 434/Bu]	-1.15847	0.221003
ITA5_HUMAN	Integrin alpha-5 OS=Homo sapiens GN=ITGA5 PE=1 SV=2	-1.15839	0.000516132
WIBG_HUMAN	Partner of Y14 and mago OS=Homo sapiens GN=WIBG PE=1 SV=1	-1.15839	0.100896
DPOLB_HUMAN	DNA polymerase beta OS=Homo sapiens GN=POLB PE=1 SV=3	-1.15827	0.000218141
SSH3_HUMAN	Protein phosphatase Slingshot homolog 3 OS=Homo sapiens GN=SSH3 PE=1 SV=2	-1.15825	0.0781974
P121A_HUMAN	Nuclear envelope pore membrane protein POM 121 OS=Homo sapiens GN=POM121 PE=1 SV=2	-1.15815	0.0637465
DAG1_HUMAN	Dystroglycan OS=Homo sapiens GN=DAG1 PE=1 SV=2	-1.15799	0.00819911
SPT2_HUMAN	Protein SPT2 homolog OS=Homo sapiens GN=SPTY2D1 PE=1 SV=3	-1.15793	0.0153306
gi|166154083	preprotein translocase subunit YajC [Chlamydia trachomatis 434/Bu]	-1.15779	0.0403148
SP1_HUMAN	Transcription factor Sp1 OS=Homo sapiens GN=SP1 PE=1 SV=3	-1.15777	0.00079179
gi|166154757	aspartyl-tRNA synthetase [Chlamydia trachomatis 434/Bu]	-1.15775	0.161545
VP37A_HUMAN	Vacuolar protein sorting-associated protein 37A OS=Homo sapiens GN=VPS37A PE=1 SV=1	-1.15749	0.00976409
WIPF1_HUMAN	WAS/WASL-interacting protein family member 1 OS=Homo sapiens GN=WIPF1 PE=1 SV=3	-1.15747	0.00285954
PTTG1_HUMAN	Securin OS=Homo sapiens GN=PTTG1 PE=1 SV=1	-1.15727	0.237518
CPEB4_HUMAN	Cytoplasmic polyadenylation element-binding protein 4 OS=Homo sapiens GN=CPEB4 PE=1 SV=1	-1.15699	0.410881
PALMD_HUMAN	Palmdelphin OS=Homo sapiens GN=PALMD PE=1 SV=1	-1.15695	0.000784258
PHP14_HUMAN	14 kDa phosphohistidine phosphatase OS=Homo sapiens GN=PHPT1 PE=1 SV=1	-1.15693	0.00195186
gi|166154561	Maf-like protein [Chlamydia trachomatis 434/Bu]	-1.15691	0.182369
B2MG_HUMAN	Beta-2-microglobulin OS=Homo sapiens GN=B2M PE=1 SV=1	-1.15677	0.0081935
gi|166154799	hypothetical protein CTL0847 [Chlamydia trachomatis 434/Bu]	-1.15647	0.00167546
gi|166154141	50S ribosomal protein L25/general stress protein Ctc [Chlamydia trachomatis 434/Bu]	-1.15639	0.0155101
MPZL2_HUMAN	Myelin protein zero-like protein 2 OS=Homo sapiens GN=MPZL2 PE=1 SV=1	-1.15625	0.0648287
ZN609_HUMAN	Zinc finger protein 609 OS=Homo sapiens GN=ZNF609 PE=1 SV=2	-1.15621	0.00390412
gi|166154360	oligopeptide transport system substrate-binding protein [Chlamydia trachomatis 434/Bu]	-1.15611	0.194231
HCFC1_HUMAN	Host cell factor 1 OS=Homo sapiens GN=HCFC1 PE=1 SV=2	-1.15561	0.000179893
XRP2_HUMAN	Protein XRP2 OS=Homo sapiens GN=RP2 PE=1 SV=4	-1.15555	0.00810424
NFH_HUMAN	Neurofilament heavy polypeptide OS=Homo sapiens GN=NEFH PE=1 SV=4	-1.15513	0.122607
gi|166154591	arginine transport substrate-binding protein [Chlamydia trachomatis 434/Bu]	-1.15483	0.044031
ACYP1_HUMAN	Acylphosphatase-1 OS=Homo sapiens GN=ACYP1 PE=1 SV=2	-1.15459	0.0282066
LRRF2_HUMAN	Leucine-rich repeat flightless-interacting protein 2 OS=Homo sapiens GN=LRRFIP2 PE=1 SV=1	-1.15457	0.128639
TPD54_HUMAN	Tumor protein D54 OS=Homo sapiens GN=TPD52L2 PE=1 SV=2	-1.15457	0.00181081
DAB2_HUMAN	Disabled homolog 2 OS=Homo sapiens GN=DAB2 PE=1 SV=3	-1.15455	0.0591086
MUC18_HUMAN	Cell surface glycoprotein MUC18 OS=Homo sapiens GN=MCAM PE=1 SV=2	-1.15449	0.000990798
SCAFB_HUMAN	Protein SCAF11 OS=Homo sapiens GN=SCAF11 PE=1 SV=2	-1.15447	0.00201053
TNR6B_HUMAN	Trinucleotide repeat-containing gene 6B protein OS=Homo sapiens GN=TNRC6B PE=1 SV=4	-1.15443	0.00645656
ISY1_HUMAN	Pre-mRNA-splicing factor ISY1 homolog OS=Homo sapiens GN=ISY1 PE=1 SV=3	-1.15437	0.00658197
VASP_HUMAN	Vasodilator-stimulated phosphoprotein OS=Homo sapiens GN=VASP PE=1 SV=3	-1.15433	0.0107448
IL6RB_HUMAN	Interleukin-6 receptor subunit beta OS=Homo sapiens GN=IL6ST PE=1 SV=2	-1.15429	0.285568
TOIP1_HUMAN	Torsin-1A-interacting protein 1 OS=Homo sapiens GN=TOR1AIP1 PE=1 SV=2	-1.15427	0.000250691
CASP4_HUMAN	Caspase-4 OS=Homo sapiens GN=CASP4 PE=1 SV=1	-1.15415	0.115804
ZC3HD_HUMAN	Zinc finger CCCH domain-containing protein 13 OS=Homo sapiens GN=ZC3H13 PE=1 SV=1	-1.15415	0.000477426
LIMC1_HUMAN	LIM and calponin homology domains-containing protein 1 OS=Homo sapiens GN=LIMCH1 PE=1 SV=4	-1.15407	0.00285887
DEN4C_HUMAN	DENN domain-containing protein 4C OS=Homo sapiens GN=DENND4C PE=1 SV=2	-1.15393	0.00636402
HNRPM_HUMAN	Heterogeneous nuclear ribonucleoprotein M OS=Homo sapiens GN=HNRNPM PE=1 SV=3	-1.15389	0.000184903
gi|166154277	hypothetical protein CTL0312 [Chlamydia trachomatis 434/Bu]	-1.15387	0.272749
NSE2_HUMAN	E3 SUMO-protein ligase NSE2 OS=Homo sapiens GN=NSMCE2 PE=1 SV=2	-1.15367	0.181411
gi|166154025	hypothetical protein CTL0052 [Chlamydia trachomatis 434/Bu]	-1.15343	0.486725
gi|166154269	hypothetical protein CTL0304 [Chlamydia trachomatis 434/Bu]	-1.15339	0.502886
MACOI_HUMAN	Macoilin OS=Homo sapiens GN=TMEM57 PE=1 SV=1	-1.15329	0.0642016
gi|166154179	50S ribosomal protein L20 [Chlamydia trachomatis 434/Bu]	-1.15323	0.0194954
gi|166154474	hypothetical protein CTL0515 [Chlamydia trachomatis 434/Bu]	-1.15315	0.247959
RL40_HUMAN	Ubiquitin-60S ribosomal protein L40 OS=Homo sapiens GN=UBA52 PE=1 SV=2	-1.15315	0.19697
gi|166154020	uridylate kinase [Chlamydia trachomatis 434/Bu]	-1.15275	0.302831
gi|166154567	hypothetical protein CTL0609 [Chlamydia trachomatis 434/Bu]	-1.15255	0.256516
WWC2_HUMAN	Protein WWC2 OS=Homo sapiens GN=WWC2 PE=1 SV=2	-1.15245	0.00128311
NFKB2_HUMAN	Nuclear factor NF-kappa-B p100 subunit OS=Homo sapiens GN=NFKB2 PE=1 SV=4	-1.15241	0.0143152
K0753_HUMAN	Uncharacterized protein KIAA0753 OS=Homo sapiens GN=KIAA0753 PE=2 SV=3	-1.15239	0.152952
NGAP_HUMAN	Ras GTPase-activating protein nGAP OS=Homo sapiens GN=RASAL2 PE=1 SV=2	-1.15237	0.0152318
gi|166154643	diaminopimelate epimerase [Chlamydia trachomatis 434/Bu]	-1.15235	0.294873
gi|166153982	membrane efflux protein [Chlamydia trachomatis 434/Bu]	-1.15207	0.202762
LPP1_HUMAN	Lipid phosphate phosphohydrolase 1 OS=Homo sapiens GN=PPAP2A PE=1 SV=1	-1.15199	0.00167546
SAMH1_HUMAN	Deoxynucleoside triphosphate triphosphohydrolase SAMHD1 OS=Homo sapiens GN=SAMHD1 PE=1 SV=2	-1.15193	0.0340987
SUGP2_HUMAN	SURP and G-patch domain-containing protein 2 OS=Homo sapiens GN=SUGP2 PE=1 SV=2	-1.15163	0.00114332
NAB1_HUMAN	NGFI-A-binding protein 1 OS=Homo sapiens GN=NAB1 PE=1 SV=2	-1.15159	0.00614372
SET1A_HUMAN	Histone-lysine N-methyltransferase SETD1A OS=Homo sapiens GN=SETD1A PE=1 SV=3	-1.15159	0.0665227
MYL6B_HUMAN	Myosin light chain 6B OS=Homo sapiens GN=MYL6B PE=1 SV=1	-1.15101	0.463631
gi|166154212	glycogen branching protein [Chlamydia trachomatis 434/Bu]	-1.15073	0.110387
LRC59_HUMAN	Leucine-rich repeat-containing protein 59 OS=Homo sapiens GN=LRRC59 PE=1 SV=1	-1.15063	0.00587248
LEMD2_HUMAN	LEM domain-containing protein 2 OS=Homo sapiens GN=LEMD2 PE=1 SV=1	-1.15059	0.0254876
THYN1_HUMAN	Thymocyte nuclear protein 1 OS=Homo sapiens GN=THYN1 PE=1 SV=1	-1.15035	0.000189253
FA83H_HUMAN	Protein FAM83H OS=Homo sapiens GN=FAM83H PE=1 SV=3	-1.15031	0.000182713
ZC3HF_HUMAN	Zinc finger CCCH domain-containing protein 15 OS=Homo sapiens GN=ZC3H15 PE=1 SV=1	-1.15021	0.00290284
RTF1_HUMAN	RNA polymerase-associated protein RTF1 homolog OS=Homo sapiens GN=RTF1 PE=1 SV=4	-1.15019	0.00033895
RFX5_HUMAN	DNA-binding protein RFX5 OS=Homo sapiens GN=RFX5 PE=1 SV=1	-1.15011	0.156216
RBM5_HUMAN	RNA-binding protein 5 OS=Homo sapiens GN=RBM5 PE=1 SV=2	-1.14995	0.0047417
NCK1_HUMAN	Cytoplasmic protein NCK1 OS=Homo sapiens GN=NCK1 PE=1 SV=1	-1.14967	0.00271221
T22D4_HUMAN	TSC22 domain family protein 4 OS=Homo sapiens GN=TSC22D4 PE=1 SV=2	-1.14949	0.253364
ALBU_HUMAN	Serum albumin OS=Homo sapiens GN=ALB PE=1 SV=2	-1.14946	0.123837
ZC3H4_HUMAN	Zinc finger CCCH domain-containing protein 4 OS=Homo sapiens GN=ZC3H4 PE=1 SV=3	-1.14934	0.00777339
NOL7_HUMAN	Nucleolar protein 7 OS=Homo sapiens GN=NOL7 PE=1 SV=2	-1.14918	0.00816305
gi|166154760	DNA polymerase III subunit alpha [Chlamydia trachomatis 434/Bu]	-1.14904	0.0691103
gi|166154337	inclusion membrane protein E [Chlamydia trachomatis 434/Bu]	-1.14892	0.381765
gi|166154738	50S ribosomal protein L22 [Chlamydia trachomatis 434/Bu]	-1.14884	0.225282
SPS2L_HUMAN	SPATS2-like protein OS=Homo sapiens GN=SPATS2L PE=1 SV=2	-1.14884	0.00311753
TM237_HUMAN	Transmembrane protein 237 OS=Homo sapiens GN=TMEM237 PE=1 SV=2	-1.14884	0.00244661
gi|166154528	50S ribosomal protein L1 [Chlamydia trachomatis 434/Bu]	-1.14832	0.0583168
gi|166154111	hypothetical protein CTL0138 [Chlamydia trachomatis 434/Bu]	-1.14822	0.538425
SI1L1_HUMAN	Signal-induced proliferation-associated 1-like protein 1 OS=Homo sapiens GN=SIPA1L1 PE=1 SV=4	-1.1482	0.0047417
gi|166154622	lipid-A-disaccharide synthase [Chlamydia trachomatis 434/Bu]	-1.14812	0.503087
ZN185_HUMAN	Zinc finger protein 185 OS=Homo sapiens GN=ZNF185 PE=1 SV=3	-1.14812	0.236481
K1143_HUMAN	Uncharacterized protein KIAA1143 OS=Homo sapiens GN=KIAA1143 PE=1 SV=2	-1.14806	0.0885114
ZMY11_HUMAN	Zinc finger MYND domain-containing protein 11 OS=Homo sapiens GN=ZMYND11 PE=1 SV=2	-1.14796	0.103552
PDE3A_HUMAN	cGMP-inhibited 3',5'-cyclic phosphodiesterase A OS=Homo sapiens GN=PDE3A PE=1 SV=3	-1.14786	0.00348004
MFR1L_HUMAN	Mitochondrial fission regulator 1-like OS=Homo sapiens GN=MTFR1L PE=1 SV=2	-1.14758	0.00765754
BUD13_HUMAN	BUD13 homolog OS=Homo sapiens GN=BUD13 PE=1 SV=1	-1.1475	0.151838
CWC25_HUMAN	Pre-mRNA-splicing factor CWC25 homolog OS=Homo sapiens GN=CWC25 PE=1 SV=1	-1.14709	0.245462
gi|166154620	Sodium/alanine symporter protein [Chlamydia trachomatis 434/Bu]	-1.14705	0.435433
SLAI2_HUMAN	SLAIN motif-containing protein 2 OS=Homo sapiens GN=SLAIN2 PE=1 SV=2	-1.14705	0.0222545
PHLB2_HUMAN	Pleckstrin homology-like domain family B member 2 OS=Homo sapiens GN=PHLDB2 PE=1 SV=2	-1.14701	0.0336417
MMGT1_HUMAN	Membrane magnesium transporter 1 OS=Homo sapiens GN=MMGT1 PE=1 SV=1	-1.14657	0.179391
ELOA1_HUMAN	Transcription elongation factor B polypeptide 3 OS=Homo sapiens GN=TCEB3 PE=1 SV=2	-1.14651	0.00733557
gi|166154713	tRNA uridine 5-carboxymethylaminomethyl modification protein GidA [Chlamydia trachomatis 434/Bu]	-1.14607	0.0578619
ZRAB2_HUMAN	Zinc finger Ran-binding domain-containing protein 2 OS=Homo sapiens GN=ZRANB2 PE=1 SV=2	-1.14597	0.00597497
JMY_HUMAN	Junction-mediating and -regulatory protein OS=Homo sapiens GN=JMY PE=1 SV=2	-1.14562	0.022984
STIM2_HUMAN	Stromal interaction molecule 2 OS=Homo sapiens GN=STIM2 PE=1 SV=2	-1.14562	0.0830466
gi|166154158	hypothetical protein CTL0186 [Chlamydia trachomatis 434/Bu]	-1.14528	0.158979
NFIL3_HUMAN	Nuclear factor interleukin-3-regulated protein OS=Homo sapiens GN=NFIL3 PE=1 SV=2	-1.1451	0.0212522
ATX2L_HUMAN	Ataxin-2-like protein OS=Homo sapiens GN=ATXN2L PE=1 SV=2	-1.14494	0.00382189
BCLF1_HUMAN	Bcl-2-associated transcription factor 1 OS=Homo sapiens GN=BCLAF1 PE=1 SV=2	-1.14488	0.000371094
SGPP1_HUMAN	Sphingosine-1-phosphate phosphatase 1 OS=Homo sapiens GN=SGPP1 PE=1 SV=2	-1.1448	0.0300015
ZN830_HUMAN	Zinc finger protein 830 OS=Homo sapiens GN=ZNF830 PE=1 SV=2	-1.1448	0.317191
KCC2G_HUMAN	Calcium/calmodulin-dependent protein kinase type II subunit gamma OS=Homo sapiens GN=CAMK2G PE=1 SV=3	-1.14427	0.00271221
RL21_HUMAN	60S ribosomal protein L21 OS=Homo sapiens GN=RPL21 PE=1 SV=2	-1.14417	0.0126851
gi|166154498	tRNA-specific 2-thiouridylase MnmA [Chlamydia trachomatis 434/Bu]	-1.14407	0.494917
SNIP1_HUMAN	Smad nuclear-interacting protein 1 OS=Homo sapiens GN=SNIP1 PE=1 SV=1	-1.14393	0.114827
ARRD3_HUMAN	Arrestin domain-containing protein 3 OS=Homo sapiens GN=ARRDC3 PE=1 SV=1	-1.14383	0.104723
ZNF24_HUMAN	Zinc finger protein 24 OS=Homo sapiens GN=ZNF24 PE=1 SV=4	-1.14383	0.0052294
HMGA1_HUMAN	High mobility group protein HMG-I/HMG-Y OS=Homo sapiens GN=HMGA1 PE=1 SV=3	-1.14367	0.0250669
gi|166153981	exodeoxyribonuclease V subunit gamma [Chlamydia trachomatis 434/Bu]	-1.14346	0.446678
RBM27_HUMAN	RNA-binding protein 27 OS=Homo sapiens GN=RBM27 PE=1 SV=2	-1.14316	0.00674772
TCF20_HUMAN	Transcription factor 20 OS=Homo sapiens GN=TCF20 PE=1 SV=3	-1.14284	0.0144413
gi|166154775	hypothetical protein CTL0823 [Chlamydia trachomatis 434/Bu]	-1.14266	0.152028
PIN4_HUMAN	Peptidyl-prolyl cis-trans isomerase NIMA-interacting 4 OS=Homo sapiens GN=PIN4 PE=1 SV=1	-1.14254	0.00146223
TM230_HUMAN	Transmembrane protein 230 OS=Homo sapiens GN=TMEM230 PE=1 SV=1	-1.14254	0.168732
gi|166154228	hypothetical protein CTL0262 [Chlamydia trachomatis 434/Bu]	-1.14233	0.24156
BCL9L_HUMAN	B-cell CLL/lymphoma 9-like protein OS=Homo sapiens GN=BCL9L PE=1 SV=1	-1.14231	0.177582
PRPF3_HUMAN	U4/U6 small nuclear ribonucleoprotein Prp3 OS=Homo sapiens GN=PRPF3 PE=1 SV=2	-1.14221	0.00102825
gi|166154724	30S ribosomal protein S13 [Chlamydia trachomatis 434/Bu]	-1.14183	0.169787
PP12C_HUMAN	Protein phosphatase 1 regulatory subunit 12C OS=Homo sapiens GN=PPP1R12C PE=1 SV=1	-1.14152	0.00548558
gi|166154501	PTS system transporter subunit IIA [Chlamydia trachomatis 434/Bu]	-1.14116	0.219496
gi|166154575	dihydrodipicolinate reductase [Chlamydia trachomatis 434/Bu]	-1.14092	0.190278
AFAD_HUMAN	Afadin OS=Homo sapiens GN=MLLT4 PE=1 SV=3	-1.14063	0.0033041
FUBP3_HUMAN	Far upstream element-binding protein 3 OS=Homo sapiens GN=FUBP3 PE=1 SV=2	-1.14039	0.000249769
gi|166154739	30S ribosomal protein S19 [Chlamydia trachomatis 434/Bu]	-1.14035	0.172555
gi|166154731	50S ribosomal protein L5 [Chlamydia trachomatis 434/Bu]	-1.14029	0.0562133
MZT2B_HUMAN	Mitotic-spindle organizing protein 2B OS=Homo sapiens GN=MZT2B PE=1 SV=1	-1.14027	0.10005
ELOV1_HUMAN	Elongation of very long chain fatty acids protein 1 OS=Homo sapiens GN=ELOVL1 PE=1 SV=1	-1.14015	0.0493631
PRC2A_HUMAN	Protein PRRC2A OS=Homo sapiens GN=PRRC2A PE=1 SV=3	-1.1398	0.0216221
LIPA1_HUMAN	Liprin-alpha-1 OS=Homo sapiens GN=PPFIA1 PE=1 SV=1	-1.13962	0.00538647
LACTB_HUMAN	Serine beta-lactamase-like protein LACTB, mitochondrial OS=Homo sapiens GN=LACTB PE=1 SV=2	-1.1394	0.0034394
PQBP1_HUMAN	Polyglutamine-binding protein 1 OS=Homo sapiens GN=PQBP1 PE=1 SV=1	-1.13926	0.0201737
JHD2C_HUMAN	Probable JmjC domain-containing histone demethylation protein 2C OS=Homo sapiens GN=JMJD1C PE=1 SV=2	-1.13924	0.0292217
FOXJ3_HUMAN	Forkhead box protein J3 OS=Homo sapiens GN=FOXJ3 PE=1 SV=2	-1.1392	0.0412179
OFD1_HUMAN	Oral-facial-digital syndrome 1 protein OS=Homo sapiens GN=OFD1 PE=1 SV=1	-1.13863	0.0494238
FKBP8_HUMAN	Peptidyl-prolyl cis-trans isomerase FKBP8 OS=Homo sapiens GN=FKBP8 PE=1 SV=2	-1.13861	0.00319661
T2EB_HUMAN	Transcription initiation factor IIE subunit beta OS=Homo sapiens GN=GTF2E2 PE=1 SV=1	-1.13851	0.0216837
MED13_HUMAN	Mediator of RNA polymerase II transcription subunit 13 OS=Homo sapiens GN=MED13 PE=1 SV=3	-1.13841	0.31151
ZBT43_HUMAN	Zinc finger and BTB domain-containing protein 43 OS=Homo sapiens GN=ZBTB43 PE=1 SV=1	-1.13841	0.0988827
SPF45_HUMAN	Splicing factor 45 OS=Homo sapiens GN=RBM17 PE=1 SV=1	-1.13824	0.00259541
KDM3B_HUMAN	Lysine-specific demethylase 3B OS=Homo sapiens GN=KDM3B PE=1 SV=2	-1.138	0.00176308
CYTB_HUMAN	Cystatin-B OS=Homo sapiens GN=CSTB PE=1 SV=2	-1.1379	0.00721627
RBM15_HUMAN	Putative RNA-binding protein 15 OS=Homo sapiens GN=RBM15 PE=1 SV=2	-1.1379	0.0190105
RIT1_HUMAN	GTP-binding protein Rit1 OS=Homo sapiens GN=RIT1 PE=1 SV=1	-1.13778	0.159661
RBM7_HUMAN	RNA-binding protein 7 OS=Homo sapiens GN=RBM7 PE=1 SV=1	-1.13768	0.00135293
CR021_HUMAN	UPF0711 protein C18orf21 OS=Homo sapiens GN=C18orf21 PE=1 SV=1	-1.13766	0.0110007
ABTB1_HUMAN	Ankyrin repeat and BTB/POZ domain-containing protein 1 OS=Homo sapiens GN=ABTB1 PE=2 SV=1	-1.13755	0.273457
OSTF1_HUMAN	Osteoclast-stimulating factor 1 OS=Homo sapiens GN=OSTF1 PE=1 SV=2	-1.13743	0.00578566
CCNT2_HUMAN	Cyclin-T2 OS=Homo sapiens GN=CCNT2 PE=1 SV=2	-1.13723	0.0395545
COA5_HUMAN	Cytochrome c oxidase assembly factor 5 OS=Homo sapiens GN=COA5 PE=1 SV=1	-1.13713	0.00425162
RMXL1_HUMAN	RNA binding motif protein, X-linked-like-1 OS=Homo sapiens GN=RBMXL1 PE=1 SV=1	-1.13707	0.0251266
MMTA2_HUMAN	Multiple myeloma tumor-associated protein 2 OS=Homo sapiens GN=MMTAG2 PE=1 SV=1	-1.1369	0.141193
NUFP2_HUMAN	Nuclear fragile X mental retardation-interacting protein 2 OS=Homo sapiens GN=NUFIP2 PE=1 SV=1	-1.13678	0.000191476
gi|166154407	DNA-binding/iron metalloprotein/AP endonuclease [Chlamydia trachomatis 434/Bu]	-1.13668	0.401768
I2BP2_HUMAN	Interferon regulatory factor 2-binding protein 2 OS=Homo sapiens GN=IRF2BP2 PE=1 SV=2	-1.13666	0.000189963
ASH2L_HUMAN	Set1/Ash2 histone methyltransferase complex subunit ASH2 OS=Homo sapiens GN=ASH2L PE=1 SV=1	-1.1363	0.0200639
MT2_HUMAN	Metallothionein-2 OS=Homo sapiens GN=MT2A PE=1 SV=1	-1.13623	0.642187
TNR6A_HUMAN	Trinucleotide repeat-containing gene 6A protein OS=Homo sapiens GN=TNRC6A PE=1 SV=2	-1.13599	0.0156834
TICN1_HUMAN	Testican-1 OS=Homo sapiens GN=SPOCK1 PE=1 SV=1	-1.13595	0.00296584
TDIF2_HUMAN	Deoxynucleotidyltransferase terminal-interacting protein 2 OS=Homo sapiens GN=DNTTIP2 PE=1 SV=2	-1.13558	0.000371279
CUL4B_HUMAN	Cullin-4B OS=Homo sapiens GN=CUL4B PE=1 SV=4	-1.13524	0.021633
LZTS2_HUMAN	Leucine zipper putative tumor suppressor 2 OS=Homo sapiens GN=LZTS2 PE=1 SV=2	-1.13524	0.00768522
PPR18_HUMAN	Phostensin OS=Homo sapiens GN=PPP1R18 PE=1 SV=1	-1.13514	0.0513306
CXXC1_HUMAN	CXXC-type zinc finger protein 1 OS=Homo sapiens GN=CXXC1 PE=1 SV=2	-1.1351	0.0245802
DAF_HUMAN	Complement decay-accelerating factor OS=Homo sapiens GN=CD55 PE=1 SV=4	-1.1351	0.0420619
gi|166154140	glycogen synthase [Chlamydia trachomatis 434/Bu]	-1.1351	0.0334619
PLIN3_HUMAN	Perilipin-3 OS=Homo sapiens GN=PLIN3 PE=1 SV=3	-1.1351	0.0155542
XRN1_HUMAN	5'-3' exoribonuclease 1 OS=Homo sapiens GN=XRN1 PE=1 SV=1	-1.13497	0.0294473
KLF5_HUMAN	Krueppel-like factor 5 OS=Homo sapiens GN=KLF5 PE=1 SV=2	-1.13479	0.037408
WEE1_HUMAN	Wee1-like protein kinase OS=Homo sapiens GN=WEE1 PE=1 SV=2	-1.13479	0.0109107
SELH_HUMAN	Selenoprotein H OS=Homo sapiens GN=SELH PE=1 SV=2	-1.13467	0.00344222
FA32A_HUMAN	Protein FAM32A OS=Homo sapiens GN=FAM32A PE=1 SV=2	-1.13465	0.0258418
gi|166154033	hypothetical protein CTL0060 [Chlamydia trachomatis 434/Bu]	-1.13455	0.0386382
PATL1_HUMAN	Protein PAT1 homolog 1 OS=Homo sapiens GN=PATL1 PE=1 SV=2	-1.13455	0.0113982
gi|166154077	Na(+)-linked D-alanine glycine permease [Chlamydia trachomatis 434/Bu]	-1.13396	0.0404367
TPSN_HUMAN	Tapasin OS=Homo sapiens GN=TAPBP PE=1 SV=1	-1.13369	0.07427
ACBP_HUMAN	Acyl-CoA-binding protein OS=Homo sapiens GN=DBI PE=1 SV=2	-1.13365	0.0437841
MLF2_HUMAN	Myeloid leukemia factor 2 OS=Homo sapiens GN=MLF2 PE=1 SV=1	-1.13365	0.109058
SFR19_HUMAN	Splicing factor, arginine/serine-rich 19 OS=Homo sapiens GN=SCAF1 PE=1 SV=3	-1.13365	0.0287865
LENG8_HUMAN	Leukocyte receptor cluster member 8 OS=Homo sapiens GN=LENG8 PE=1 SV=2	-1.13361	0.0908692
YTHD1_HUMAN	YTH domain-containing family protein 1 OS=Homo sapiens GN=YTHDF1 PE=1 SV=1	-1.13361	0.0261331
KIF1C_HUMAN	Kinesin-like protein KIF1C OS=Homo sapiens GN=KIF1C PE=1 SV=3	-1.13353	0.0365162
PRP31_HUMAN	U4/U6 small nuclear ribonucleoprotein Prp31 OS=Homo sapiens GN=PRPF31 PE=1 SV=2	-1.13349	0.00497978
MTHSD_HUMAN	Methenyltetrahydrofolate synthase domain-containing protein OS=Homo sapiens GN=MTHFSD PE=1 SV=2	-1.13314	0.259473
ZFP91_HUMAN	E3 ubiquitin-protein ligase ZFP91 OS=Homo sapiens GN=ZFP91 PE=1 SV=1	-1.13292	0.0343366
TOM34_HUMAN	Mitochondrial import receptor subunit TOM34 OS=Homo sapiens GN=TOMM34 PE=1 SV=2	-1.13257	0.0151885
gi|166154366	serine-threonine-protein kinase [Chlamydia trachomatis 434/Bu]	-1.13243	0.0946304
ZN384_HUMAN	Zinc finger protein 384 OS=Homo sapiens GN=ZNF384 PE=1 SV=2	-1.13233	0.00231684
ZN622_HUMAN	Zinc finger protein 622 OS=Homo sapiens GN=ZNF622 PE=1 SV=1	-1.13231	0.000478344
RASA2_HUMAN	Ras GTPase-activating protein 2 OS=Homo sapiens GN=RASA2 PE=1 SV=3	-1.13177	0.67526
ZCH18_HUMAN	Zinc finger CCCH domain-containing protein 18 OS=Homo sapiens GN=ZC3H18 PE=1 SV=2	-1.13161	0.0201311
TAXB1_HUMAN	Tax1-binding protein 1 OS=Homo sapiens GN=TAX1BP1 PE=1 SV=2	-1.13147	0.260081
2B1C_HUMAN	HLA class II histocompatibility antigen, DRB1-12 beta chain OS=Homo sapiens GN=HLA-DRB1 PE=1 SV=1	-1.13118	0.0144492
NO40_HUMAN	Nucleolar protein of 40 kDa OS=Homo sapiens GN=ZCCHC17 PE=1 SV=1	-1.13114	0.00526772
gi|166154292	1-deoxy-D-xylulose 5-phosphate reductoisomerase [Chlamydia trachomatis 434/Bu]	-1.13075	0.0134009
FOXK2_HUMAN	Forkhead box protein K2 OS=Homo sapiens GN=FOXK2 PE=1 SV=3	-1.13073	0.114621
RS28_HUMAN	40S ribosomal protein S28 OS=Homo sapiens GN=RPS28 PE=1 SV=1	-1.13065	0.116329
FWCH2_HUMAN	FLYWCH family member 2 OS=Homo sapiens GN=FLYWCH2 PE=1 SV=1	-1.13043	0.00191125
COF1_HUMAN	Cofilin-1 OS=Homo sapiens GN=CFL1 PE=1 SV=3	-1.13026	0.0432704
gi|166154840	endonuclease IV [Chlamydia trachomatis 434/Bu]	-1.13022	0.0318854
PHF2_HUMAN	Lysine-specific demethylase PHF2 OS=Homo sapiens GN=PHF2 PE=1 SV=4	-1.13004	0.00171235
ROR2_HUMAN	Tyrosine-protein kinase transmembrane receptor ROR2 OS=Homo sapiens GN=ROR2 PE=1 SV=2	-1.13002	0.098673
gi|166154511	serine/threonine-protein kinase [Chlamydia trachomatis 434/Bu]	-1.12998	0.430263
CENPC_HUMAN	Centromere protein C OS=Homo sapiens GN=CENPC PE=1 SV=2	-1.12996	0.0266391
K1522_HUMAN	Uncharacterized protein KIAA1522 OS=Homo sapiens GN=KIAA1522 PE=1 SV=2	-1.12994	0.0466861
MA7D3_HUMAN	MAP7 domain-containing protein 3 OS=Homo sapiens GN=MAP7D3 PE=1 SV=2	-1.12994	0.00149152
MIB2_HUMAN	E3 ubiquitin-protein ligase MIB2 OS=Homo sapiens GN=MIB2 PE=1 SV=3	-1.12971	0.029805
AVEN_HUMAN	Cell death regulator Aven OS=Homo sapiens GN=AVEN PE=1 SV=1	-1.12938	0.11939
FETA_HUMAN	Alpha-fetoprotein OS=Homo sapiens GN=AFP PE=1 SV=1	-1.12922	0.0781001
gi|166154629	GTPase ObgE [Chlamydia trachomatis 434/Bu]	-1.12914	0.252894
RICTR_HUMAN	Rapamycin-insensitive companion of mTOR OS=Homo sapiens GN=RICTOR PE=1 SV=1	-1.12889	0.010859
NOL8_HUMAN	Nucleolar protein 8 OS=Homo sapiens GN=NOL8 PE=1 SV=1	-1.12849	0.0159172
RRAGC_HUMAN	Ras-related GTP-binding protein C OS=Homo sapiens GN=RRAGC PE=1 SV=1	-1.12791	0.0188425
BRD4_HUMAN	Bromodomain-containing protein 4 OS=Homo sapiens GN=BRD4 PE=1 SV=2	-1.12781	0.00174081
K2C6B_HUMAN	Keratin, type II cytoskeletal 6B OS=Homo sapiens GN=KRT6B PE=1 SV=5	-1.12711	0.761874
RBM4B_HUMAN	RNA-binding protein 4B OS=Homo sapiens GN=RBM4B PE=1 SV=1	-1.12709	0.280473
GPAT4_HUMAN	Glycerol-3-phosphate acyltransferase 4 OS=Homo sapiens GN=AGPAT6 PE=1 SV=1	-1.12689	0.17401
H15_HUMAN	Histone H1.5 OS=Homo sapiens GN=HIST1H1B PE=1 SV=3	-1.12687	0.00247688
gi|166154109	hypothetical protein CTL0136 [Chlamydia trachomatis 434/Bu]	-1.12678	0.0610755
SRS10_HUMAN	Serine/arginine-rich splicing factor 10 OS=Homo sapiens GN=SRSF10 PE=1 SV=1	-1.12664	0.0189889
FND3A_HUMAN	Fibronectin type-III domain-containing protein 3A OS=Homo sapiens GN=FNDC3A PE=1 SV=4	-1.1265	0.0515911
SLK_HUMAN	STE20-like serine/threonine-protein kinase OS=Homo sapiens GN=SLK PE=1 SV=1	-1.12635	0.0769101
NOSIP_HUMAN	Nitric oxide synthase-interacting protein OS=Homo sapiens GN=NOSIP PE=1 SV=1	-1.12621	0.0973921
CNBP_HUMAN	Cellular nucleic acid-binding protein OS=Homo sapiens GN=CNBP PE=1 SV=1	-1.12613	0.00439589
NELFA_HUMAN	Negative elongation factor A OS=Homo sapiens GN=NELFA PE=1 SV=3	-1.12603	0.0017202
SNUT1_HUMAN	U4/U6.U5 tri-snRNP-associated protein 1 OS=Homo sapiens GN=SART1 PE=1 SV=1	-1.12592	0.00160102
DYH5_HUMAN	Dynein heavy chain 5, axonemal OS=Homo sapiens GN=DNAH5 PE=1 SV=3	-1.12582	0.418561
ZC3H3_HUMAN	Zinc finger CCCH domain-containing protein 3 OS=Homo sapiens GN=ZC3H3 PE=1 SV=3	-1.12564	0.40877
RBM22_HUMAN	Pre-mRNA-splicing factor RBM22 OS=Homo sapiens GN=RBM22 PE=1 SV=1	-1.12555	0.0269295
BBX_HUMAN	HMG box transcription factor BBX OS=Homo sapiens GN=BBX PE=1 SV=1	-1.12547	0.00100725
SH3K1_HUMAN	SH3 domain-containing kinase-binding protein 1 OS=Homo sapiens GN=SH3KBP1 PE=1 SV=2	-1.12529	0.0429269
EPN2_HUMAN	Epsin-2 OS=Homo sapiens GN=EPN2 PE=1 SV=3	-1.12519	0.128362
AKP8L_HUMAN	A-kinase anchor protein 8-like OS=Homo sapiens GN=AKAP8L PE=1 SV=3	-1.125	0.00506643
gi|166154246	signal recognition particle subunit FFH [Chlamydia trachomatis 434/Bu]	-1.12465	0.11405
HMGN1_HUMAN	Non-histone chromosomal protein HMG-14 OS=Homo sapiens GN=HMGN1 PE=1 SV=3	-1.12443	0.0291747
BAG3_HUMAN	BAG family molecular chaperone regulator 3 OS=Homo sapiens GN=BAG3 PE=1 SV=3	-1.12442	0.0543921
ITSN1_HUMAN	Intersectin-1 OS=Homo sapiens GN=ITSN1 PE=1 SV=3	-1.1243	0.0331204
gi|166154040	tRNA modification GTPase TrmE [Chlamydia trachomatis 434/Bu]	-1.12401	0.182155
SAP18_HUMAN	Histone deacetylase complex subunit SAP18 OS=Homo sapiens GN=SAP18 PE=1 SV=1	-1.12387	0.000615946
D39U1_HUMAN	Epimerase family protein SDR39U1 OS=Homo sapiens GN=SDR39U1 PE=1 SV=2	-1.12369	0.167935
CXCR4_HUMAN	C-X-C chemokine receptor type 4 OS=Homo sapiens GN=CXCR4 PE=1 SV=1	-1.12366	0.00415871
RHG21_HUMAN	Rho GTPase-activating protein 21 OS=Homo sapiens GN=ARHGAP21 PE=1 SV=1	-1.12295	0.00411312
MZT2A_HUMAN	Mitotic-spindle organizing protein 2A OS=Homo sapiens GN=MZT2A PE=1 SV=2	-1.1228	0.060716
UBF1_HUMAN	Nucleolar transcription factor 1 OS=Homo sapiens GN=UBTF PE=1 SV=1	-1.1228	0.00387444
ASPP2_HUMAN	Apoptosis-stimulating of p53 protein 2 OS=Homo sapiens GN=TP53BP2 PE=1 SV=2	-1.12276	0.182365
EHBP1_HUMAN	EH domain-binding protein 1 OS=Homo sapiens GN=EHBP1 PE=1 SV=3	-1.12257	0.0462067
GCR_HUMAN	Glucocorticoid receptor OS=Homo sapiens GN=NR3C1 PE=1 SV=1	-1.12247	0.0224154
TYY1_HUMAN	Transcriptional repressor protein YY1 OS=Homo sapiens GN=YY1 PE=1 SV=2	-1.12245	0.00160004
TF65_HUMAN	Transcription factor p65 OS=Homo sapiens GN=RELA PE=1 SV=2	-1.12241	0.0554387
LS14A_HUMAN	Protein LSM14 homolog A OS=Homo sapiens GN=LSM14A PE=1 SV=3	-1.12237	0.018083
PSMF1_HUMAN	Proteasome inhibitor PI31 subunit OS=Homo sapiens GN=PSMF1 PE=1 SV=2	-1.1219	0.0127623
WAC_HUMAN	WW domain-containing adapter protein with coiled-coil OS=Homo sapiens GN=WAC PE=1 SV=3	-1.1219	0.00929673
MYCPP_HUMAN	C-myc promoter-binding protein OS=Homo sapiens GN=DENND4A PE=1 SV=2	-1.12183	0.125804
ZFY26_HUMAN	Zinc finger FYVE domain-containing protein 26 OS=Homo sapiens GN=ZFYVE26 PE=1 SV=3	-1.12177	0.0152853
SAFB1_HUMAN	Scaffold attachment factor B1 OS=Homo sapiens GN=SAFB PE=1 SV=4	-1.12163	0.0194202
gi|166154233	integral membrane protein [Chlamydia trachomatis 434/Bu]	-1.12134	0.453672
EF1B_HUMAN	Elongation factor 1-beta OS=Homo sapiens GN=EEF1B2 PE=1 SV=3	-1.12091	0.00908415
CE128_HUMAN	Centrosomal protein of 128 kDa OS=Homo sapiens GN=CEP128 PE=1 SV=2	-1.12089	0.494917
PAK2_HUMAN	Serine/threonine-protein kinase PAK 2 OS=Homo sapiens GN=PAK2 PE=1 SV=3	-1.12089	0.0018785
MIC25_HUMAN	MICOS complex subunit MIC25 OS=Homo sapiens GN=CHCHD6 PE=1 SV=1	-1.12072	0.158587
PP1RA_HUMAN	Serine/threonine-protein phosphatase 1 regulatory subunit 10 OS=Homo sapiens GN=PPP1R10 PE=1 SV=1	-1.12054	0.00655513
FBX30_HUMAN	F-box only protein 30 OS=Homo sapiens GN=FBXO30 PE=1 SV=3	-1.1202	0.0326407
MARK2_HUMAN	Serine/threonine-protein kinase MARK2 OS=Homo sapiens GN=MARK2 PE=1 SV=2	-1.12006	0.00910787
REN3B_HUMAN	Regulator of nonsense transcripts 3B OS=Homo sapiens GN=UPF3B PE=1 SV=1	-1.11994	0.000498583
IF2B1_HUMAN	Insulin-like growth factor 2 mRNA-binding protein 1 OS=Homo sapiens GN=IGF2BP1 PE=1 SV=2	-1.11957	0.0932871
PHF5A_HUMAN	PHD finger-like domain-containing protein 5A OS=Homo sapiens GN=PHF5A PE=1 SV=1	-1.11938	0.0407953
gi|166153993	exodeoxyribonuclease V subunit alpha [Chlamydia trachomatis 434/Bu]	-1.11921	0.590614
NBEA_HUMAN	Neurobeachin OS=Homo sapiens GN=NBEA PE=1 SV=3	-1.11913	0.725696
gi|166154100	UDP-N-acetylmuramoyl-L-alanyl-D-glutamate synthetase [Chlamydia trachomatis 434/Bu]	-1.11911	0.0443917
SEM4B_HUMAN	Semaphorin-4B OS=Homo sapiens GN=SEMA4B PE=1 SV=3	-1.11911	0.110507
gi|166154699	ferrochelatase [Chlamydia trachomatis 434/Bu]	-1.11909	0.169209
GTPB2_HUMAN	GTP-binding protein 2 OS=Homo sapiens GN=GTPBP2 PE=1 SV=1	-1.11907	0.0790168
HDAC7_HUMAN	Histone deacetylase 7 OS=Homo sapiens GN=HDAC7 PE=1 SV=2	-1.11888	0.145748
PSIP1_HUMAN	PC4 and SFRS1-interacting protein OS=Homo sapiens GN=PSIP1 PE=1 SV=1	-1.11888	0.00296748
SPD2B_HUMAN	SH3 and PX domain-containing protein 2B OS=Homo sapiens GN=SH3PXD2B PE=1 SV=3	-1.11888	0.25967
STX5_HUMAN	Syntaxin-5 OS=Homo sapiens GN=STX5 PE=1 SV=2	-1.11874	0.098821
RL8_HUMAN	60S ribosomal protein L8 OS=Homo sapiens GN=RPL8 PE=1 SV=2	-1.11839	0.00225536
BORG5_HUMAN	Cdc42 effector protein 1 OS=Homo sapiens GN=CDC42EP1 PE=1 SV=1	-1.11827	0.00938936
SCAM3_HUMAN	Secretory carrier-associated membrane protein 3 OS=Homo sapiens GN=SCAMP3 PE=1 SV=3	-1.11822	0.00297665
DDX4_HUMAN	Probable ATP-dependent RNA helicase DDX4 OS=Homo sapiens GN=DDX4 PE=1 SV=2	-1.11804	0.700587
LS14B_HUMAN	Protein LSM14 homolog B OS=Homo sapiens GN=LSM14B PE=1 SV=1	-1.11802	0.04036
TADBP_HUMAN	TAR DNA-binding protein 43 OS=Homo sapiens GN=TARDBP PE=1 SV=1	-1.118	0.00730324
CDCA3_HUMAN	Cell division cycle-associated protein 3 OS=Homo sapiens GN=CDCA3 PE=1 SV=1	-1.11796	0.22516
CC017_HUMAN	Uncharacterized protein C3orf17 OS=Homo sapiens GN=C3orf17 PE=1 SV=3	-1.11766	0.0107981
YIPF5_HUMAN	Protein YIPF5 OS=Homo sapiens GN=YIPF5 PE=1 SV=1	-1.11766	0.275027
CA198_HUMAN	Uncharacterized protein C1orf198 OS=Homo sapiens GN=C1orf198 PE=1 SV=1	-1.11682	0.0634472
CMTR1_HUMAN	Cap-specific mRNA (nucleoside-2'-O-)-methyltransferase 1 OS=Homo sapiens GN=CMTR1 PE=1 SV=1	-1.11647	0.00725274
NEB2_HUMAN	Neurabin-2 OS=Homo sapiens GN=PPP1R9B PE=1 SV=2	-1.11642	0.120877
RRBP1_HUMAN	Ribosome-binding protein 1 OS=Homo sapiens GN=RRBP1 PE=1 SV=4	-1.11634	0.00436029
UBN1_HUMAN	Ubinuclein-1 OS=Homo sapiens GN=UBN1 PE=1 SV=2	-1.11624	0.0642504
GRAM3_HUMAN	GRAM domain-containing protein 3 OS=Homo sapiens GN=GRAMD3 PE=1 SV=1	-1.1162	0.0758234
F136A_HUMAN	Protein FAM136A OS=Homo sapiens GN=FAM136A PE=1 SV=1	-1.11615	0.0142379
NSD3_HUMAN	Histone-lysine N-methyltransferase NSD3 OS=Homo sapiens GN=WHSC1L1 PE=1 SV=1	-1.11603	0.015082
OTUD4_HUMAN	OTU domain-containing protein 4 OS=Homo sapiens GN=OTUD4 PE=1 SV=4	-1.1158	0.0819096
USF2_HUMAN	Upstream stimulatory factor 2 OS=Homo sapiens GN=USF2 PE=2 SV=1	-1.1157	0.0151403
T184C_HUMAN	Transmembrane protein 184C OS=Homo sapiens GN=TMEM184C PE=2 SV=2	-1.11558	0.0205408
YIF1B_HUMAN	Protein YIF1B OS=Homo sapiens GN=YIF1B PE=1 SV=1	-1.11557	0.39811
ZBT38_HUMAN	Zinc finger and BTB domain-containing protein 38 OS=Homo sapiens GN=ZBTB38 PE=1 SV=2	-1.11535	0.0775943
MBD1_HUMAN	Methyl-CpG-binding domain protein 1 OS=Homo sapiens GN=MBD1 PE=1 SV=2	-1.11528	0.333982
NBR1_HUMAN	Next to BRCA1 gene 1 protein OS=Homo sapiens GN=NBR1 PE=1 SV=3	-1.11524	0.266749
DCP1A_HUMAN	mRNA-decapping enzyme 1A OS=Homo sapiens GN=DCP1A PE=1 SV=2	-1.11522	0.0156834
T2FB_HUMAN	General transcription factor IIF subunit 2 OS=Homo sapiens GN=GTF2F2 PE=1 SV=2	-1.11514	0.00793052
gi|166154746	UDP-N-acetylglucosamine acyltransferase [Chlamydia trachomatis 434/Bu]	-1.11508	0.536171
BET1_HUMAN	BET1 homolog OS=Homo sapiens GN=BET1 PE=1 SV=1	-1.11487	0.0857687
ZKSC8_HUMAN	Zinc finger protein with KRAB and SCAN domains 8 OS=Homo sapiens GN=ZKSCAN8 PE=1 SV=2	-1.11485	0.177528
MRE11_HUMAN	Double-strand break repair protein MRE11A OS=Homo sapiens GN=MRE11A PE=1 SV=3	-1.11429	0.0111966
PRC2C_HUMAN	Protein PRRC2C OS=Homo sapiens GN=PRRC2C PE=1 SV=4	-1.11427	0.00777339
NSRP1_HUMAN	Nuclear speckle splicing regulatory protein 1 OS=Homo sapiens GN=NSRP1 PE=1 SV=1	-1.11425	0.0463962
CPIN1_HUMAN	Anamorsin OS=Homo sapiens GN=CIAPIN1 PE=1 SV=2	-1.11419	0.104969
CHD8_HUMAN	Chromodomain-helicase-DNA-binding protein 8 OS=Homo sapiens GN=CHD8 PE=1 SV=5	-1.1139	0.0024488
CAMP2_HUMAN	Calmodulin-regulated spectrin-associated protein 2 OS=Homo sapiens GN=CAMSAP2 PE=1 SV=3	-1.11387	0.018432
PP14B_HUMAN	Protein phosphatase 1 regulatory subunit 14B OS=Homo sapiens GN=PPP1R14B PE=1 SV=3	-1.11375	0.164561
TBD2A_HUMAN	TBC1 domain family member 2A OS=Homo sapiens GN=TBC1D2 PE=1 SV=3	-1.11367	0.0365931
gi|166154503	deoxyuridine 5'-triphosphate nucleotidohydrolase [Chlamydia trachomatis 434/Bu]	-1.11363	0.318466
MTSSL_HUMAN	MTSS1-like protein OS=Homo sapiens GN=MTSS1L PE=1 SV=1	-1.11363	0.49841
Z3H7B_HUMAN	Zinc finger CCCH domain-containing protein 7B OS=Homo sapiens GN=ZC3H7B PE=1 SV=1	-1.11348	0.0223471
UBR2_HUMAN	E3 ubiquitin-protein ligase UBR2 OS=Homo sapiens GN=UBR2 PE=1 SV=1	-1.11342	0.303919
KIFC1_HUMAN	Kinesin-like protein KIFC1 OS=Homo sapiens GN=KIFC1 PE=1 SV=2	-1.11315	0.0593752
TFIP8_HUMAN	Tumor necrosis factor alpha-induced protein 8 OS=Homo sapiens GN=TNFAIP8 PE=1 SV=1	-1.11315	0.043703
gi|166154480	UDP-N-acetylmuramoylalanyl-D-glutamate--2,6-diaminopimelate ligase [Chlamydia trachomatis 434/Bu]	-1.11307	0.130377
PUM1_HUMAN	Pumilio homolog 1 OS=Homo sapiens GN=PUM1 PE=1 SV=3	-1.11302	0.02523
gi|166154370	hypothetical protein CTL0404 [Chlamydia trachomatis 434/Bu]	-1.11292	0.0482702
BOD1_HUMAN	Biorientation of chromosomes in cell division protein 1 OS=Homo sapiens GN=BOD1 PE=1 SV=2	-1.11271	0.0127745
BMP2K_HUMAN	BMP-2-inducible protein kinase OS=Homo sapiens GN=BMP2K PE=1 SV=2	-1.11252	0.10942
gi|166154696	hypothetical protein CTL0743 [Chlamydia trachomatis 434/Bu]	-1.11244	0.598978
TANC1_HUMAN	Protein TANC1 OS=Homo sapiens GN=TANC1 PE=1 SV=3	-1.11219	0.00328735
gi|166154752	nucleotide-binding protein [Chlamydia trachomatis 434/Bu]	-1.11213	0.0360064
PLCA_HUMAN	1-acyl-sn-glycerol-3-phosphate acyltransferase alpha OS=Homo sapiens GN=AGPAT1 PE=1 SV=2	-1.11198	0.310943
F263_HUMAN	6-phosphofructo-2-kinase/fructose-2,6-bisphosphatase 3 OS=Homo sapiens GN=PFKFB3 PE=1 SV=1	-1.11196	0.0178627
SMAP_HUMAN	Small acidic protein OS=Homo sapiens GN=SMAP PE=1 SV=1	-1.1119	0.0213973
K0907_HUMAN	UPF0469 protein KIAA0907 OS=Homo sapiens GN=KIAA0907 PE=1 SV=1	-1.11184	0.11804
NEDD1_HUMAN	Protein NEDD1 OS=Homo sapiens GN=NEDD1 PE=1 SV=1	-1.11176	0.127084
ZO2_HUMAN	Tight junction protein ZO-2 OS=Homo sapiens GN=TJP2 PE=1 SV=2	-1.11167	0.0185819
OSB10_HUMAN	Oxysterol-binding protein-related protein 10 OS=Homo sapiens GN=OSBPL10 PE=1 SV=2	-1.11163	0.0282757
MYO1G_HUMAN	Unconventional myosin-Ig OS=Homo sapiens GN=MYO1G PE=1 SV=2	-1.11142	0.0228293
KI67_HUMAN	Antigen KI-67 OS=Homo sapiens GN=MKI67 PE=1 SV=2	-1.11122	0.0153517
gi|166154547	phosphoenolpyruvate-protein phosphotransferase [Chlamydia trachomatis 434/Bu]	-1.11119	0.114849
PKHG2_HUMAN	Pleckstrin homology domain-containing family G member 2 OS=Homo sapiens GN=PLEKHG2 PE=1 SV=3	-1.11119	0.243336
PFD1_HUMAN	Prefoldin subunit 1 OS=Homo sapiens GN=PFDN1 PE=1 SV=2	-1.11084	0.0118013
SHLB2_HUMAN	Endophilin-B2 OS=Homo sapiens GN=SH3GLB2 PE=1 SV=1	-1.11069	0.000990238
OTU7B_HUMAN	OTU domain-containing protein 7B OS=Homo sapiens GN=OTUD7B PE=1 SV=1	-1.11053	0.239155
SLTM_HUMAN	SAFB-like transcription modulator OS=Homo sapiens GN=SLTM PE=1 SV=2	-1.11053	0.00949704
gi|166154669	UDP-N-acetylglucosamine 1-carboxyvinyltransferase [Chlamydia trachomatis 434/Bu]	-1.1104	0.591608
LSR_HUMAN	Lipolysis-stimulated lipoprotein receptor OS=Homo sapiens GN=LSR PE=1 SV=4	-1.11032	0.178966
CTDP1_HUMAN	RNA polymerase II subunit A C-terminal domain phosphatase OS=Homo sapiens GN=CTDP1 PE=1 SV=3	-1.11026	0.024454
COR1C_HUMAN	Coronin-1C OS=Homo sapiens GN=CORO1C PE=1 SV=1	-1.11018	0.00200302
AN32A_HUMAN	Acidic leucine-rich nuclear phosphoprotein 32 family member A OS=Homo sapiens GN=ANP32A PE=1 SV=1	-1.10988	0.0656214
PURB_HUMAN	Transcriptional activator protein Pur-beta OS=Homo sapiens GN=PURB PE=1 SV=3	-1.10982	0.011507
CHD2_HUMAN	Chromodomain-helicase-DNA-binding protein 2 OS=Homo sapiens GN=CHD2 PE=1 SV=2	-1.1098	0.00627381
OSMR_HUMAN	Oncostatin-M-specific receptor subunit beta OS=Homo sapiens GN=OSMR PE=1 SV=1	-1.1098	0.0610882
SERC1_HUMAN	Serine incorporator 1 OS=Homo sapiens GN=SERINC1 PE=1 SV=1	-1.10961	0.15356
SUMO1_HUMAN	Small ubiquitin-related modifier 1 OS=Homo sapiens GN=SUMO1 PE=1 SV=1	-1.10938	0.00252928
TRIP4_HUMAN	Activating signal cointegrator 1 OS=Homo sapiens GN=TRIP4 PE=1 SV=4	-1.10922	0.00285954
gi|166154496	lipoate-protein ligase A [Chlamydia trachomatis 434/Bu]	-1.10918	0.46012
SAFB2_HUMAN	Scaffold attachment factor B2 OS=Homo sapiens GN=SAFB2 PE=1 SV=1	-1.10917	0.00393463
IRF9_HUMAN	Interferon regulatory factor 9 OS=Homo sapiens GN=IRF9 PE=1 SV=1	-1.10909	0.256676
SRSF4_HUMAN	Serine/arginine-rich splicing factor 4 OS=Homo sapiens GN=SRSF4 PE=1 SV=2	-1.10894	0.0158189
NOTC2_HUMAN	Neurogenic locus notch homolog protein 2 OS=Homo sapiens GN=NOTCH2 PE=1 SV=3	-1.10884	0.0539768
CCNA2_HUMAN	Cyclin-A2 OS=Homo sapiens GN=CCNA2 PE=1 SV=2	-1.10863	0.0532199
SNX1_HUMAN	Sorting nexin-1 OS=Homo sapiens GN=SNX1 PE=1 SV=3	-1.10863	0.000700927
gi|166154838	hypothetical protein CTL0887 [Chlamydia trachomatis 434/Bu]	-1.10842	0.264213
gi|166154230	hypothetical protein CTL0264 [Chlamydia trachomatis 434/Bu]	-1.10836	0.592319
KC1E_HUMAN	Casein kinase I isoform epsilon OS=Homo sapiens GN=CSNK1E PE=1 SV=1	-1.10815	0.00140074
CAP2_HUMAN	Adenylyl cyclase-associated protein 2 OS=Homo sapiens GN=CAP2 PE=1 SV=1	-1.10801	0.00708537
STAU2_HUMAN	Double-stranded RNA-binding protein Staufen homolog 2 OS=Homo sapiens GN=STAU2 PE=1 SV=1	-1.10786	0.0250129
CT2NL_HUMAN	CTTNBP2 N-terminal-like protein OS=Homo sapiens GN=CTTNBP2NL PE=1 SV=2	-1.10771	0.00177371
GPSM1_HUMAN	G-protein-signaling modulator 1 OS=Homo sapiens GN=GPSM1 PE=1 SV=2	-1.10771	0.231087
STX16_HUMAN	Syntaxin-16 OS=Homo sapiens GN=STX16 PE=1 SV=3	-1.10765	0.00525589
gi|166154466	hypothetical protein CTL0507 [Chlamydia trachomatis 434/Bu]	-1.10757	0.114849
ZN217_HUMAN	Zinc finger protein 217 OS=Homo sapiens GN=ZNF217 PE=1 SV=1	-1.10751	0.365818
XRCC1_HUMAN	DNA repair protein XRCC1 OS=Homo sapiens GN=XRCC1 PE=1 SV=2	-1.10732	0.120753
TSC1_HUMAN	Hamartin OS=Homo sapiens GN=TSC1 PE=1 SV=2	-1.10713	0.18316
ZN787_HUMAN	Zinc finger protein 787 OS=Homo sapiens GN=ZNF787 PE=1 SV=3	-1.10703	0.250485
NCOR1_HUMAN	Nuclear receptor corepressor 1 OS=Homo sapiens GN=NCOR1 PE=1 SV=2	-1.107	0.0267287
PRRC1_HUMAN	Protein PRRC1 OS=Homo sapiens GN=PRRC1 PE=1 SV=1	-1.10675	0.029765
gi|166154030	chromosome partitioning protein [Chlamydia trachomatis 434/Bu]	-1.10642	0.175834
CIRBP_HUMAN	Cold-inducible RNA-binding protein OS=Homo sapiens GN=CIRBP PE=1 SV=1	-1.10638	0.0541783
RRP1B_HUMAN	Ribosomal RNA processing protein 1 homolog B OS=Homo sapiens GN=RRP1B PE=1 SV=3	-1.10636	0.00167546
HP1B3_HUMAN	Heterochromatin protein 1-binding protein 3 OS=Homo sapiens GN=HP1BP3 PE=1 SV=1	-1.10619	0.00441024
JIP4_HUMAN	C-Jun-amino-terminal kinase-interacting protein 4 OS=Homo sapiens GN=SPAG9 PE=1 SV=4	-1.10596	0.00150943
HXK2_HUMAN	Hexokinase-2 OS=Homo sapiens GN=HK2 PE=1 SV=2	-1.10585	0.00297919
KS6A5_HUMAN	Ribosomal protein S6 kinase alpha-5 OS=Homo sapiens GN=RPS6KA5 PE=1 SV=1	-1.10585	0.0460123
ANS1A_HUMAN	Ankyrin repeat and SAM domain-containing protein 1A OS=Homo sapiens GN=ANKS1A PE=1 SV=4	-1.10575	0.103577
HDGF_HUMAN	Hepatoma-derived growth factor OS=Homo sapiens GN=HDGF PE=1 SV=1	-1.10575	0.00809536
INO80_HUMAN	DNA helicase INO80 OS=Homo sapiens GN=INO80 PE=1 SV=2	-1.10562	0.010859
CAH9_HUMAN	Carbonic anhydrase 9 OS=Homo sapiens GN=CA9 PE=1 SV=2	-1.10552	0.259357
NCOR2_HUMAN	Nuclear receptor corepressor 2 OS=Homo sapiens GN=NCOR2 PE=1 SV=2	-1.10548	0.0433939
COXM2_HUMAN	COX assembly mitochondrial protein 2 homolog OS=Homo sapiens GN=CMC2 PE=1 SV=1	-1.10539	0.0957167
SPP2A_HUMAN	Signal peptide peptidase-like 2A OS=Homo sapiens GN=SPPL2A PE=1 SV=2	-1.10539	0.02551
ABI2_HUMAN	Abl interactor 2 OS=Homo sapiens GN=ABI2 PE=1 SV=1	-1.10521	0.241601
IWS1_HUMAN	Protein IWS1 homolog OS=Homo sapiens GN=IWS1 PE=1 SV=2	-1.10493	0.0126408
MTF2_HUMAN	Metal-response element-binding transcription factor 2 OS=Homo sapiens GN=MTF2 PE=1 SV=2	-1.10456	0.0179541
PEAK1_HUMAN	Pseudopodium-enriched atypical kinase 1 OS=Homo sapiens GN=PEAK1 PE=1 SV=4	-1.10441	0.0341991
HAKAI_HUMAN	E3 ubiquitin-protein ligase Hakai OS=Homo sapiens GN=CBLL1 PE=1 SV=1	-1.1041	0.108565
LYRIC_HUMAN	Protein LYRIC OS=Homo sapiens GN=MTDH PE=1 SV=2	-1.10403	0.0024827
RMI1_HUMAN	RecQ-mediated genome instability protein 1 OS=Homo sapiens GN=RMI1 PE=1 SV=3	-1.10399	0.0331424
PNPT1_HUMAN	Polyribonucleotide nucleotidyltransferase 1, mitochondrial OS=Homo sapiens GN=PNPT1 PE=1 SV=2	-1.10395	0.0293772
WASF1_HUMAN	Wiskott-Aldrich syndrome protein family member 1 OS=Homo sapiens GN=WASF1 PE=1 SV=1	-1.10384	0.520269
H11_HUMAN	Histone H1.1 OS=Homo sapiens GN=HIST1H1A PE=1 SV=3	-1.1038	0.0663303
F107B_HUMAN	Protein FAM107B OS=Homo sapiens GN=FAM107B PE=1 SV=1	-1.10362	0.0815335
GBP2_HUMAN	Interferon-induced guanylate-binding protein 2 OS=Homo sapiens GN=GBP2 PE=1 SV=3	-1.10349	0.0888859
MA7D2_HUMAN	MAP7 domain-containing protein 2 OS=Homo sapiens GN=MAP7D2 PE=1 SV=2	-1.10319	0.254467
PHF6_HUMAN	PHD finger protein 6 OS=Homo sapiens GN=PHF6 PE=1 SV=1	-1.10319	0.00495677
SH3G1_HUMAN	Endophilin-A2 OS=Homo sapiens GN=SH3GL1 PE=1 SV=1	-1.10303	0.00677961
SLU7_HUMAN	Pre-mRNA-splicing factor SLU7 OS=Homo sapiens GN=SLU7 PE=1 SV=2	-1.10301	0.43633
gi|166154533	translation initiation factor IF-1 [Chlamydia trachomatis 434/Bu]	-1.10267	0.0814633
FMR1_HUMAN	Fragile X mental retardation protein 1 OS=Homo sapiens GN=FMR1 PE=1 SV=1	-1.10265	0.00246711
gi|166154321	4'-phosphopantetheinyl transferase [Chlamydia trachomatis 434/Bu]	-1.10233	0.72076
WBP11_HUMAN	WW domain-binding protein 11 OS=Homo sapiens GN=WBP11 PE=1 SV=1	-1.10189	0.00352059
TIA1_HUMAN	Nucleolysin TIA-1 isoform p40 OS=Homo sapiens GN=TIA1 PE=1 SV=3	-1.10168	0.0659182
WNK1_HUMAN	Serine/threonine-protein kinase WNK1 OS=Homo sapiens GN=WNK1 PE=1 SV=2	-1.10166	0.0285146
gi|166154211	hypothetical protein CTL0244 [Chlamydia trachomatis 434/Bu]	-1.10162	0.214489
NCOA3_HUMAN	Nuclear receptor coactivator 3 OS=Homo sapiens GN=NCOA3 PE=1 SV=1	-1.10162	0.0826315
RN149_HUMAN	E3 ubiquitin-protein ligase RNF149 OS=Homo sapiens GN=RNF149 PE=2 SV=2	-1.10139	0.113507
ROA2_HUMAN	Heterogeneous nuclear ribonucleoproteins A2/B1 OS=Homo sapiens GN=HNRNPA2B1 PE=1 SV=2	-1.10131	0.00273926
N4BP1_HUMAN	NEDD4-binding protein 1 OS=Homo sapiens GN=N4BP1 PE=1 SV=4	-1.10126	0.0294473
ELF1_HUMAN	ETS-related transcription factor Elf-1 OS=Homo sapiens GN=ELF1 PE=1 SV=2	-1.10108	0.340842
H14_HUMAN	Histone H1.4 OS=Homo sapiens GN=HIST1H1E PE=1 SV=2	-1.10089	0.0872575
PF21A_HUMAN	PHD finger protein 21A OS=Homo sapiens GN=PHF21A PE=1 SV=1	-1.10089	0.0570986
CCDC6_HUMAN	Coiled-coil domain-containing protein 6 OS=Homo sapiens GN=CCDC6 PE=1 SV=2	-1.10086	0.177229
SF3B2_HUMAN	Splicing factor 3B subunit 2 OS=Homo sapiens GN=SF3B2 PE=1 SV=2	-1.1008	0.00208559
RRS1_HUMAN	Ribosome biogenesis regulatory protein homolog OS=Homo sapiens GN=RRS1 PE=1 SV=2	-1.1007	0.037635
RBM42_HUMAN	RNA-binding protein 42 OS=Homo sapiens GN=RBM42 PE=1 SV=1	-1.10051	0.146606
CHMP3_HUMAN	Charged multivesicular body protein 3 OS=Homo sapiens GN=CHMP3 PE=1 SV=3	-1.10049	0.0147279
DEN1A_HUMAN	DENN domain-containing protein 1A OS=Homo sapiens GN=DENND1A PE=1 SV=2	-1.10049	0.256516
ZN638_HUMAN	Zinc finger protein 638 OS=Homo sapiens GN=ZNF638 PE=1 SV=2	-1.10036	0.00190726
MARE1_HUMAN	Microtubule-associated protein RP/EB family member 1 OS=Homo sapiens GN=MAPRE1 PE=1 SV=3	-1.1003	0.32279
SNRPA_HUMAN	U1 small nuclear ribonucleoprotein A OS=Homo sapiens GN=SNRPA PE=1 SV=3	-1.1003	0.0136754
DIDO1_HUMAN	Death-inducer obliterator 1 OS=Homo sapiens GN=DIDO1 PE=1 SV=5	-1.10025	0.000809303
MED10_HUMAN	Mediator of RNA polymerase II transcription subunit 10 OS=Homo sapiens GN=MED10 PE=1 SV=1	-1.10017	0.0204112
TRI14_HUMAN	Tripartite motif-containing protein 14 OS=Homo sapiens GN=TRIM14 PE=2 SV=2	-1.10017	0.310719
RL29_HUMAN	60S ribosomal protein L29 OS=Homo sapiens GN=RPL29 PE=1 SV=2	-1.10015	0.0524686
COBL1_HUMAN	Cordon-bleu protein-like 1 OS=Homo sapiens GN=COBLL1 PE=1 SV=2	-1.10007	0.392335
TSR2_HUMAN	Pre-rRNA-processing protein TSR2 homolog OS=Homo sapiens GN=TSR2 PE=1 SV=1	-1.09996	0.32763
ZMYM3_HUMAN	Zinc finger MYM-type protein 3 OS=Homo sapiens GN=ZMYM3 PE=1 SV=2	-1.0999	0.0192084
STK10_HUMAN	Serine/threonine-protein kinase 10 OS=Homo sapiens GN=STK10 PE=1 SV=1	-1.09981	0.237451
LIN54_HUMAN	Protein lin-54 homolog OS=Homo sapiens GN=LIN54 PE=1 SV=3	-1.09967	0.189847
ACYP2_HUMAN	Acylphosphatase-2 OS=Homo sapiens GN=ACYP2 PE=1 SV=2	-1.09958	0.0727514
LMNA_HUMAN	Prelamin-A/C OS=Homo sapiens GN=LMNA PE=1 SV=1	-1.09956	0.0333904
DEK_HUMAN	Protein DEK OS=Homo sapiens GN=DEK PE=1 SV=1	-1.09954	0.0362477
BOLA2_HUMAN	BolA-like protein 2 OS=Homo sapiens GN=BOLA2 PE=1 SV=1	-1.09931	0.0236301
CASP3_HUMAN	Caspase-3 OS=Homo sapiens GN=CASP3 PE=1 SV=2	-1.09925	0.00389367
ZFN2B_HUMAN	AN1-type zinc finger protein 2B OS=Homo sapiens GN=ZFAND2B PE=1 SV=1	-1.09914	0.248079
CDC73_HUMAN	Parafibromin OS=Homo sapiens GN=CDC73 PE=1 SV=1	-1.09899	0.0644052
TM209_HUMAN	Transmembrane protein 209 OS=Homo sapiens GN=TMEM209 PE=1 SV=2	-1.09897	0.0110952
CATB_HUMAN	Cathepsin B OS=Homo sapiens GN=CTSB PE=1 SV=3	-1.09887	0.213754
FNIP1_HUMAN	Folliculin-interacting protein 1 OS=Homo sapiens GN=FNIP1 PE=1 SV=3	-1.09884	0.108565
TV23C_HUMAN	Golgi apparatus membrane protein TVP23 homolog C OS=Homo sapiens GN=TVP23C PE=1 SV=3	-1.0984	0.429556
BAF_HUMAN	Barrier-to-autointegration factor OS=Homo sapiens GN=BANF1 PE=1 SV=1	-1.09826	0.0347022
gi|166154627	metal ABC transporter ATP-binding protein [Chlamydia trachomatis 434/Bu]	-1.09817	0.0488189
MYO9B_HUMAN	Unconventional myosin-IXb OS=Homo sapiens GN=MYO9B PE=1 SV=3	-1.09815	0.00590785
ZMIZ2_HUMAN	Zinc finger MIZ domain-containing protein 2 OS=Homo sapiens GN=ZMIZ2 PE=1 SV=2	-1.09802	0.490284
CDC26_HUMAN	Anaphase-promoting complex subunit CDC26 OS=Homo sapiens GN=CDC26 PE=1 SV=1	-1.09745	0.310964
FR1OP_HUMAN	FGFR1 oncogene partner OS=Homo sapiens GN=FGFR1OP PE=1 SV=1	-1.09745	0.431819
ILEU_HUMAN	Leukocyte elastase inhibitor OS=Homo sapiens GN=SERPINB1 PE=1 SV=1	-1.09743	0.00245509
UN93B_HUMAN	Protein unc-93 homolog B1 OS=Homo sapiens GN=UNC93B1 PE=1 SV=2	-1.09735	0.090914
NAGA_HUMAN	Putative N-acetylglucosamine-6-phosphate deacetylase OS=Homo sapiens GN=AMDHD2 PE=1 SV=2	-1.09684	0.359146
PPIA_HUMAN	Peptidyl-prolyl cis-trans isomerase A OS=Homo sapiens GN=PPIA PE=1 SV=2	-1.09655	0.161545
P66A_HUMAN	Transcriptional repressor p66-alpha OS=Homo sapiens GN=GATAD2A PE=1 SV=1	-1.09638	0.0270531
DIRC2_HUMAN	Disrupted in renal carcinoma protein 2 OS=Homo sapiens GN=DIRC2 PE=1 SV=1	-1.09619	0.172474
F16A2_HUMAN	FTS and Hook-interacting protein OS=Homo sapiens GN=FAM160A2 PE=1 SV=3	-1.09619	0.346039
VAPB_HUMAN	Vesicle-associated membrane protein-associated protein B/C OS=Homo sapiens GN=VAPB PE=1 SV=3	-1.09613	0.00968321
VTI1A_HUMAN	Vesicle transport through interaction with t-SNAREs homolog 1A OS=Homo sapiens GN=VTI1A PE=1 SV=2	-1.09606	0.15116
NOCT_HUMAN	Nocturnin OS=Homo sapiens GN=CCRN4L PE=2 SV=2	-1.09596	0.0729761
LYOX_HUMAN	Protein-lysine 6-oxidase OS=Homo sapiens GN=LOX PE=1 SV=2	-1.09594	0.100971
CND2_HUMAN	Condensin complex subunit 2 OS=Homo sapiens GN=NCAPH PE=1 SV=3	-1.09585	0.00412175
ZN131_HUMAN	Zinc finger protein 131 OS=Homo sapiens GN=ZNF131 PE=1 SV=2	-1.09575	0.0400093
DGC14_HUMAN	Protein DGCR14 OS=Homo sapiens GN=DGCR14 PE=1 SV=1	-1.09568	0.0160019
CHM4C_HUMAN	Charged multivesicular body protein 4c OS=Homo sapiens GN=CHMP4C PE=1 SV=1	-1.09562	0.293118
MPH6_HUMAN	M-phase phosphoprotein 6 OS=Homo sapiens GN=MPHOSPH6 PE=1 SV=2	-1.09556	0.00652998
CDK16_HUMAN	Cyclin-dependent kinase 16 OS=Homo sapiens GN=CDK16 PE=1 SV=1	-1.09547	0.0153984
MY15B_HUMAN	Unconventional myosin-XVB OS=Homo sapiens GN=MYO15B PE=1 SV=2	-1.0953	0.0913539
RFXAP_HUMAN	Regulatory factor X-associated protein OS=Homo sapiens GN=RFXAP PE=1 SV=1	-1.0953	0.0236102
TFP11_HUMAN	Tuftelin-interacting protein 11 OS=Homo sapiens GN=TFIP11 PE=1 SV=1	-1.09492	0.03395
CSRP1_HUMAN	Cysteine and glycine-rich protein 1 OS=Homo sapiens GN=CSRP1 PE=1 SV=3	-1.09477	0.00548204
DC1L2_HUMAN	Cytoplasmic dynein 1 light intermediate chain 2 OS=Homo sapiens GN=DYNC1LI2 PE=1 SV=1	-1.09475	0.0376465
NUDC2_HUMAN	NudC domain-containing protein 2 OS=Homo sapiens GN=NUDCD2 PE=1 SV=1	-1.09445	0.198688
DNJC1_HUMAN	DnaJ homolog subfamily C member 1 OS=Homo sapiens GN=DNAJC1 PE=1 SV=1	-1.09441	0.391906
gi|166154390	ABC transporter ATP-binding protein [Chlamydia trachomatis 434/Bu]	-1.09435	0.191676
HIRP3_HUMAN	HIRA-interacting protein 3 OS=Homo sapiens GN=HIRIP3 PE=1 SV=3	-1.09416	0.118767
YTDC1_HUMAN	YTH domain-containing protein 1 OS=Homo sapiens GN=YTHDC1 PE=1 SV=3	-1.09409	0.0478058
ATN1_HUMAN	Atrophin-1 OS=Homo sapiens GN=ATN1 PE=1 SV=3	-1.09401	0.40614
SRP54_HUMAN	Signal recognition particle 54 kDa protein OS=Homo sapiens GN=SRP54 PE=1 SV=1	-1.09384	0.00249386
CN37_HUMAN	2',3'-cyclic-nucleotide 3'-phosphodiesterase OS=Homo sapiens GN=CNP PE=1 SV=2	-1.09344	0.0318012
P20L1_HUMAN	PHD finger protein 20-like protein 1 OS=Homo sapiens GN=PHF20L1 PE=1 SV=2	-1.09329	0.121774
DLGP5_HUMAN	Disks large-associated protein 5 OS=Homo sapiens GN=DLGAP5 PE=1 SV=2	-1.09312	0.121843
SH3L1_HUMAN	SH3 domain-binding glutamic acid-rich-like protein OS=Homo sapiens GN=SH3BGRL PE=1 SV=1	-1.09304	0.00597497
KRI1_HUMAN	Protein KRI1 homolog OS=Homo sapiens GN=KRI1 PE=1 SV=3	-1.09266	0.0332562
NC2B_HUMAN	Protein Dr1 OS=Homo sapiens GN=DR1 PE=1 SV=1	-1.09259	0.0591086
CNOT3_HUMAN	CCR4-NOT transcription complex subunit 3 OS=Homo sapiens GN=CNOT3 PE=1 SV=1	-1.09249	0.00157425
NCOA4_HUMAN	Nuclear receptor coactivator 4 OS=Homo sapiens GN=NCOA4 PE=1 SV=1	-1.09246	0.819587
gi|166154641	ubiquinone/menaquinone biosynthesis methyltransferase [Chlamydia trachomatis 434/Bu]	-1.09229	0.832063
CIC_HUMAN	Protein capicua homolog OS=Homo sapiens GN=CIC PE=1 SV=2	-1.09227	0.0598949
RFA3_HUMAN	Replication protein A 14 kDa subunit OS=Homo sapiens GN=RPA3 PE=1 SV=1	-1.092	0.0146064
STMN1_HUMAN	Stathmin OS=Homo sapiens GN=STMN1 PE=1 SV=3	-1.09196	0.290138
CAH2_HUMAN	Carbonic anhydrase 2 OS=Homo sapiens GN=CA2 PE=1 SV=2	-1.09193	0.0497304
gi|166154372	lipoprotein releasing systen inner membrane protein [Chlamydia trachomatis 434/Bu]	-1.09191	0.531131
ILKAP_HUMAN	Integrin-linked kinase-associated serine/threonine phosphatase 2C OS=Homo sapiens GN=ILKAP PE=1 SV=1	-1.09191	0.00498132
CLCB_HUMAN	Clathrin light chain B OS=Homo sapiens GN=CLTB PE=1 SV=1	-1.09189	0.0879359
KCNK1_HUMAN	Potassium channel subfamily K member 1 OS=Homo sapiens GN=KCNK1 PE=1 SV=1	-1.09181	0.534579
SWAHC_HUMAN	Ankyrin repeat domain-containing protein SOWAHC OS=Homo sapiens GN=SOWAHC PE=1 SV=1	-1.09179	0.212138
gi|166154601	L,L-diaminopimelate aminotransferase [Chlamydia trachomatis 434/Bu]	-1.09177	0.367111
TF2B_HUMAN	Transcription initiation factor IIB OS=Homo sapiens GN=GTF2B PE=1 SV=1	-1.09155	0.0377547
ELP4_HUMAN	Elongator complex protein 4 OS=Homo sapiens GN=ELP4 PE=1 SV=2	-1.09151	0.0557898
TIMP1_HUMAN	Metalloproteinase inhibitor 1 OS=Homo sapiens GN=TIMP1 PE=1 SV=1	-1.09142	0.0745196
MRGBP_HUMAN	MRG/MORF4L-binding protein OS=Homo sapiens GN=MRGBP PE=1 SV=1	-1.09138	0.0217407
MAVS_HUMAN	Mitochondrial antiviral-signaling protein OS=Homo sapiens GN=MAVS PE=1 SV=2	-1.0913	0.0569056
MAGG1_HUMAN	Melanoma-associated antigen G1 OS=Homo sapiens GN=NDNL2 PE=1 SV=1	-1.09124	0.0448999
EPS8_HUMAN	Epidermal growth factor receptor kinase substrate 8 OS=Homo sapiens GN=EPS8 PE=1 SV=1	-1.09092	0.182365
SNX2_HUMAN	Sorting nexin-2 OS=Homo sapiens GN=SNX2 PE=1 SV=2	-1.0909	0.0122887
TOP1_HUMAN	DNA topoisomerase 1 OS=Homo sapiens GN=TOP1 PE=1 SV=2	-1.09087	0.0269215
PAIRB_HUMAN	Plasminogen activator inhibitor 1 RNA-binding protein OS=Homo sapiens GN=SERBP1 PE=1 SV=2	-1.09058	0.024385
SAMD1_HUMAN	Atherin OS=Homo sapiens GN=SAMD1 PE=1 SV=1	-1.09047	0.493751
CJ032_HUMAN	UPF0693 protein C10orf32 OS=Homo sapiens GN=C10orf32 PE=1 SV=1	-1.09011	0.243627
FMNL_HUMAN	Formin-like protein 1 OS=Homo sapiens GN=FMNL1 PE=1 SV=3	-1.09	0.00525589
RFIP5_HUMAN	Rab11 family-interacting protein 5 OS=Homo sapiens GN=RAB11FIP5 PE=1 SV=1	-1.08996	0.102364
USE1_HUMAN	Vesicle transport protein USE1 OS=Homo sapiens GN=USE1 PE=1 SV=2	-1.08992	0.0340718
ANKH_HUMAN	Progressive ankylosis protein homolog OS=Homo sapiens GN=ANKH PE=1 SV=2	-1.0897	0.447664
CK068_HUMAN	UPF0696 protein C11orf68 OS=Homo sapiens GN=C11orf68 PE=1 SV=2	-1.08936	0.109764
TTC33_HUMAN	Tetratricopeptide repeat protein 33 OS=Homo sapiens GN=TTC33 PE=1 SV=2	-1.08936	0.123151
EWS_HUMAN	RNA-binding protein EWS OS=Homo sapiens GN=EWSR1 PE=1 SV=1	-1.08875	0.228605
PERQ2_HUMAN	PERQ amino acid-rich with GYF domain-containing protein 2 OS=Homo sapiens GN=GIGYF2 PE=1 SV=1	-1.08856	0.00300318
gi|166154787	general secretion pathway protein D [Chlamydia trachomatis 434/Bu]	-1.08853	0.145029
RNH2B_HUMAN	Ribonuclease H2 subunit B OS=Homo sapiens GN=RNASEH2B PE=1 SV=1	-1.08845	0.0116393
UBXN6_HUMAN	UBX domain-containing protein 6 OS=Homo sapiens GN=UBXN6 PE=1 SV=1	-1.08839	0.194869
AURKA_HUMAN	Aurora kinase A OS=Homo sapiens GN=AURKA PE=1 SV=2	-1.08807	0.279642
CD2A1_HUMAN	Cyclin-dependent kinase inhibitor 2A, isoforms 1/2/3 OS=Homo sapiens GN=CDKN2A PE=1 SV=2	-1.08762	0.220748
gi|166154842	hypothetical protein CTL0891 [Chlamydia trachomatis 434/Bu]	-1.08734	0.336108
RBM25_HUMAN	RNA-binding protein 25 OS=Homo sapiens GN=RBM25 PE=1 SV=3	-1.08732	0.00708555
SOAT1_HUMAN	Sterol O-acyltransferase 1 OS=Homo sapiens GN=SOAT1 PE=1 SV=3	-1.08722	0.266749
SFPQ_HUMAN	Splicing factor, proline- and glutamine-rich OS=Homo sapiens GN=SFPQ PE=1 SV=2	-1.08711	0.00274001
HNRPL_HUMAN	Heterogeneous nuclear ribonucleoprotein L OS=Homo sapiens GN=HNRNPL PE=1 SV=2	-1.08709	0.005414
C43BP_HUMAN	Collagen type IV alpha-3-binding protein OS=Homo sapiens GN=COL4A3BP PE=1 SV=1	-1.08694	0.0179541
HMGN4_HUMAN	High mobility group nucleosome-binding domain-containing protein 4 OS=Homo sapiens GN=HMGN4 PE=1 SV=3	-1.08692	0.105152
STRN4_HUMAN	Striatin-4 OS=Homo sapiens GN=STRN4 PE=1 SV=2	-1.08675	0.08067
F120C_HUMAN	Constitutive coactivator of PPAR-gamma-like protein 2 OS=Homo sapiens GN=FAM120C PE=2 SV=3	-1.08672	0.458865
CCS_HUMAN	Copper chaperone for superoxide dismutase OS=Homo sapiens GN=CCS PE=1 SV=1	-1.08664	0.313512
SEPT7_HUMAN	Septin-7 OS=Homo sapiens GN=SEPT7 PE=1 SV=2	-1.08664	0.18311
CDK13_HUMAN	Cyclin-dependent kinase 13 OS=Homo sapiens GN=CDK13 PE=1 SV=2	-1.0864	0.0241515
FOXK1_HUMAN	Forkhead box protein K1 OS=Homo sapiens GN=FOXK1 PE=1 SV=1	-1.08634	0.0285655
ATOX1_HUMAN	Copper transport protein ATOX1 OS=Homo sapiens GN=ATOX1 PE=1 SV=1	-1.08623	0.121217
EDC3_HUMAN	Enhancer of mRNA-decapping protein 3 OS=Homo sapiens GN=EDC3 PE=1 SV=1	-1.08617	0.0380475
CE350_HUMAN	Centrosome-associated protein 350 OS=Homo sapiens GN=CEP350 PE=1 SV=1	-1.08615	0.198688
HMGN2_HUMAN	Non-histone chromosomal protein HMG-17 OS=Homo sapiens GN=HMGN2 PE=1 SV=3	-1.08611	0.138116
SHLB1_HUMAN	Endophilin-B1 OS=Homo sapiens GN=SH3GLB1 PE=1 SV=1	-1.08594	0.0361942
gi|166154708	protease IV [Chlamydia trachomatis 434/Bu]	-1.08593	0.269922
RAB8B_HUMAN	Ras-related protein Rab-8B OS=Homo sapiens GN=RAB8B PE=1 SV=2	-1.08591	0.102892
CSPG4_HUMAN	Chondroitin sulfate proteoglycan 4 OS=Homo sapiens GN=CSPG4 PE=1 SV=2	-1.08589	0.0935248
gi|166154581	bifunctional 3-dehydroquinate dehydratase/shikimate dehydrogenase protein [Chlamydia trachomatis 434/Bu]	-1.08589	0.391494
BT3A2_HUMAN	Butyrophilin subfamily 3 member A2 OS=Homo sapiens GN=BTN3A2 PE=1 SV=2	-1.08576	0.632341
DMAP1_HUMAN	DNA methyltransferase 1-associated protein 1 OS=Homo sapiens GN=DMAP1 PE=1 SV=1	-1.08564	0.194869
CX056_HUMAN	UPF0428 protein CXorf56 OS=Homo sapiens GN=CXorf56 PE=1 SV=1	-1.08561	0.134245
UB2V2_HUMAN	Ubiquitin-conjugating enzyme E2 variant 2 OS=Homo sapiens GN=UBE2V2 PE=1 SV=4	-1.08557	0.0432888
ZN629_HUMAN	Zinc finger protein 629 OS=Homo sapiens GN=ZNF629 PE=1 SV=2	-1.08547	0.286692
I20L2_HUMAN	Interferon-stimulated 20 kDa exonuclease-like 2 OS=Homo sapiens GN=ISG20L2 PE=1 SV=1	-1.0854	0.189012
BEGIN_HUMAN	Brain-enriched guanylate kinase-associated protein OS=Homo sapiens GN=BEGAIN PE=1 SV=1	-1.08536	0.193325
SYJ2B_HUMAN	Synaptojanin-2-binding protein OS=Homo sapiens GN=SYNJ2BP PE=1 SV=2	-1.08529	0.023688
PUSL1_HUMAN	tRNA pseudouridine synthase-like 1 OS=Homo sapiens GN=PUSL1 PE=1 SV=1	-1.08525	0.277093
ARID2_HUMAN	AT-rich interactive domain-containing protein 2 OS=Homo sapiens GN=ARID2 PE=1 SV=2	-1.08512	0.0877358
MBD3_HUMAN	Methyl-CpG-binding domain protein 3 OS=Homo sapiens GN=MBD3 PE=1 SV=1	-1.08502	0.183152
CLIP2_HUMAN	CAP-Gly domain-containing linker protein 2 OS=Homo sapiens GN=CLIP2 PE=1 SV=1	-1.085	0.0395999
KANL3_HUMAN	KAT8 regulatory NSL complex subunit 3 OS=Homo sapiens GN=KANSL3 PE=1 SV=2	-1.08497	0.109279
TDIF1_HUMAN	Deoxynucleotidyltransferase terminal-interacting protein 1 OS=Homo sapiens GN=DNTTIP1 PE=1 SV=2	-1.0848	0.0266652
BLM_HUMAN	Bloom syndrome protein OS=Homo sapiens GN=BLM PE=1 SV=1	-1.08468	0.00844547
F195B_HUMAN	Protein FAM195B OS=Homo sapiens GN=FAM195B PE=1 SV=1	-1.08468	0.295342
TRAD1_HUMAN	TRAF-type zinc finger domain-containing protein 1 OS=Homo sapiens GN=TRAFD1 PE=1 SV=1	-1.08436	0.363738
AHR_HUMAN	Aryl hydrocarbon receptor OS=Homo sapiens GN=AHR PE=1 SV=2	-1.08435	0.478435
WWTR1_HUMAN	WW domain-containing transcription regulator protein 1 OS=Homo sapiens GN=WWTR1 PE=1 SV=1	-1.08429	0.100408
RL27A_HUMAN	60S ribosomal protein L27a OS=Homo sapiens GN=RPL27A PE=1 SV=2	-1.08397	0.0433166
CENPT_HUMAN	Centromere protein T OS=Homo sapiens GN=CENPT PE=1 SV=2	-1.08386	0.193279
PABP2_HUMAN	Polyadenylate-binding protein 2 OS=Homo sapiens GN=PABPN1 PE=1 SV=3	-1.08374	0.0142291
NACC1_HUMAN	Nucleus accumbens-associated protein 1 OS=Homo sapiens GN=NACC1 PE=1 SV=1	-1.08369	0.262698
T22D1_HUMAN	TSC22 domain family protein 1 OS=Homo sapiens GN=TSC22D1 PE=1 SV=3	-1.08365	0.193122
BAZ2A_HUMAN	Bromodomain adjacent to zinc finger domain protein 2A OS=Homo sapiens GN=BAZ2A PE=1 SV=4	-1.08352	0.0318844
PP1R8_HUMAN	Nuclear inhibitor of protein phosphatase 1 OS=Homo sapiens GN=PPP1R8 PE=1 SV=2	-1.08346	0.0517337
STX12_HUMAN	Syntaxin-12 OS=Homo sapiens GN=STX12 PE=1 SV=1	-1.08341	0.0178627
MLTK_HUMAN	Mitogen-activated protein kinase kinase kinase MLT OS=Homo sapiens GN=ZAK PE=1 SV=3	-1.08331	0.0348013
THOC1_HUMAN	THO complex subunit 1 OS=Homo sapiens GN=THOC1 PE=1 SV=1	-1.08331	0.0104716
RND3_HUMAN	Rho-related GTP-binding protein RhoE OS=Homo sapiens GN=RND3 PE=1 SV=1	-1.08311	0.62497
TCRG1_HUMAN	Transcription elongation regulator 1 OS=Homo sapiens GN=TCERG1 PE=1 SV=2	-1.08292	0.00224853
gi|166154434	hypothetical protein CTL0476 [Chlamydia trachomatis 434/Bu]	-1.08286	0.152028
ROA1_HUMAN	Heterogeneous nuclear ribonucleoprotein A1 OS=Homo sapiens GN=HNRNPA1 PE=1 SV=5	-1.08282	0.0964328
PTRF_HUMAN	Polymerase I and transcript release factor OS=Homo sapiens GN=PTRF PE=1 SV=1	-1.08281	0.323124
NUSAP_HUMAN	Nucleolar and spindle-associated protein 1 OS=Homo sapiens GN=NUSAP1 PE=1 SV=1	-1.08267	0.126601
AATF_HUMAN	Protein AATF OS=Homo sapiens GN=AATF PE=1 SV=1	-1.08266	0.0642258
UBP33_HUMAN	Ubiquitin carboxyl-terminal hydrolase 33 OS=Homo sapiens GN=USP33 PE=1 SV=2	-1.08258	0.469315
FYV1_HUMAN	1-phosphatidylinositol 3-phosphate 5-kinase OS=Homo sapiens GN=PIKFYVE PE=1 SV=3	-1.08254	0.0251699
CRKL_HUMAN	Crk-like protein OS=Homo sapiens GN=CRKL PE=1 SV=1	-1.08251	0.0555294
gi|166154730	30S ribosomal protein S8 [Chlamydia trachomatis 434/Bu]	-1.08251	0.461871
SC6A8_HUMAN	Sodium- and chloride-dependent creatine transporter 1 OS=Homo sapiens GN=SLC6A8 PE=1 SV=1	-1.08241	0.199635
RN114_HUMAN	E3 ubiquitin-protein ligase RNF114 OS=Homo sapiens GN=RNF114 PE=1 SV=1	-1.08239	0.0591394
gi|166154059	type III secretion system ATPase [Chlamydia trachomatis 434/Bu]	-1.08234	0.160052
UHRF2_HUMAN	E3 ubiquitin-protein ligase UHRF2 OS=Homo sapiens GN=UHRF2 PE=1 SV=1	-1.08226	0.023688
gi|166154430	aromatic acid decarboxylase [Chlamydia trachomatis 434/Bu]	-1.08221	0.250485
SYF2_HUMAN	Pre-mRNA-splicing factor SYF2 OS=Homo sapiens GN=SYF2 PE=1 SV=1	-1.08217	0.540133
BT2A1_HUMAN	Butyrophilin subfamily 2 member A1 OS=Homo sapiens GN=BTN2A1 PE=1 SV=3	-1.08181	0.36527
DDIT4_HUMAN	DNA damage-inducible transcript 4 protein OS=Homo sapiens GN=DDIT4 PE=1 SV=1	-1.08179	0.796836
DPOD3_HUMAN	DNA polymerase delta subunit 3 OS=Homo sapiens GN=POLD3 PE=1 SV=2	-1.08172	0.199635
TTC7A_HUMAN	Tetratricopeptide repeat protein 7A OS=Homo sapiens GN=TTC7A PE=1 SV=3	-1.08168	0.506472
gi|166154103	undecaprenyldiphospho-muramoylpentapeptide beta-N- acetylglucosaminyltransferase [Chlamydia trachomatis 434/Bu]	-1.08155	0.113056
SAS10_HUMAN	Something about silencing protein 10 OS=Homo sapiens GN=UTP3 PE=1 SV=1	-1.08149	0.13685
LLPH_HUMAN	Protein LLP homolog OS=Homo sapiens GN=LLPH PE=2 SV=1	-1.08121	0.00708555
SL9A6_HUMAN	Sodium/hydrogen exchanger 6 OS=Homo sapiens GN=SLC9A6 PE=1 SV=2	-1.08119	0.117963
WDR43_HUMAN	WD repeat-containing protein 43 OS=Homo sapiens GN=WDR43 PE=1 SV=3	-1.08116	0.0711803
PALM2_HUMAN	Paralemmin-2 OS=Homo sapiens GN=PALM2 PE=1 SV=3	-1.08103	0.310611
RBMS2_HUMAN	RNA-binding motif, single-stranded-interacting protein 2 OS=Homo sapiens GN=RBMS2 PE=1 SV=1	-1.08103	0.125456
gi|166154469	cysteine desulfurase [Chlamydia trachomatis 434/Bu]	-1.08071	0.128502
NOLC1_HUMAN	Nucleolar and coiled-body phosphoprotein 1 OS=Homo sapiens GN=NOLC1 PE=1 SV=2	-1.08058	0.0431615
RAB13_HUMAN	Ras-related protein Rab-13 OS=Homo sapiens GN=RAB13 PE=1 SV=1	-1.08052	0.0557641
POGZ_HUMAN	Pogo transposable element with ZNF domain OS=Homo sapiens GN=POGZ PE=1 SV=2	-1.0805	0.00777339
LAP2A_HUMAN	Lamina-associated polypeptide 2, isoform alpha OS=Homo sapiens GN=TMPO PE=1 SV=2	-1.08046	0.00371483
CREB1_HUMAN	Cyclic AMP-responsive element-binding protein 1 OS=Homo sapiens GN=CREB1 PE=1 SV=2	-1.08041	0.39189
CTSL2_HUMAN	CTD small phosphatase-like protein 2 OS=Homo sapiens GN=CTDSPL2 PE=1 SV=2	-1.08041	0.0393696
KLC1_HUMAN	Kinesin light chain 1 OS=Homo sapiens GN=KLC1 PE=1 SV=2	-1.08033	0.255406
RS19_HUMAN	40S ribosomal protein S19 OS=Homo sapiens GN=RPS19 PE=1 SV=2	-1.08022	0.222558
ZCCHL_HUMAN	Zinc finger CCCH-type antiviral protein 1-like OS=Homo sapiens GN=ZC3HAV1L PE=1 SV=2	-1.08022	0.190009
MCES_HUMAN	mRNA cap guanine-N7 methyltransferase OS=Homo sapiens GN=RNMT PE=1 SV=1	-1.07996	0.00393463
SCAF8_HUMAN	Protein SCAF8 OS=Homo sapiens GN=SCAF8 PE=1 SV=1	-1.07992	0.0238927
CDR2L_HUMAN	Cerebellar degeneration-related protein 2-like OS=Homo sapiens GN=CDR2L PE=1 SV=2	-1.07985	0.142914
VINEX_HUMAN	Vinexin OS=Homo sapiens GN=SORBS3 PE=1 SV=2	-1.07964	0.216655
gi|166154786	general secretion pathway protein E [Chlamydia trachomatis 434/Bu]	-1.07958	0.461237
WDR7_HUMAN	WD repeat-containing protein 7 OS=Homo sapiens GN=WDR7 PE=1 SV=2	-1.07949	0.0150722
AK17A_HUMAN	A-kinase anchor protein 17A OS=Homo sapiens GN=AKAP17A PE=1 SV=2	-1.07943	0.0326407
NP1L4_HUMAN	Nucleosome assembly protein 1-like 4 OS=Homo sapiens GN=NAP1L4 PE=1 SV=1	-1.07938	0.182315
TCEA1_HUMAN	Transcription elongation factor A protein 1 OS=Homo sapiens GN=TCEA1 PE=1 SV=2	-1.0791	0.0117915
LNP_HUMAN	Protein lunapark OS=Homo sapiens GN=LNP PE=1 SV=2	-1.07902	0.0524686
RL10_HUMAN	60S ribosomal protein L10 OS=Homo sapiens GN=RPL10 PE=1 SV=4	-1.079	0.188787
SYNJ2_HUMAN	Synaptojanin-2 OS=Homo sapiens GN=SYNJ2 PE=1 SV=3	-1.07895	0.0495977
ACINU_HUMAN	Apoptotic chromatin condensation inducer in the nucleus OS=Homo sapiens GN=ACIN1 PE=1 SV=2	-1.07887	0.00826685
gi|166154408	oligopeptide transport system substrate-binding protein [Chlamydia trachomatis 434/Bu]	-1.07876	0.356472
CCNT1_HUMAN	Cyclin-T1 OS=Homo sapiens GN=CCNT1 PE=1 SV=1	-1.07874	0.191749
QKI_HUMAN	Protein quaking OS=Homo sapiens GN=QKI PE=1 SV=1	-1.07867	0.0247039
PLXA1_HUMAN	Plexin-A1 OS=Homo sapiens GN=PLXNA1 PE=1 SV=3	-1.07859	0.0935965
SH24A_HUMAN	SH2 domain-containing protein 4A OS=Homo sapiens GN=SH2D4A PE=1 SV=1	-1.07848	0.0135281
LPP_HUMAN	Lipoma-preferred partner OS=Homo sapiens GN=LPP PE=1 SV=1	-1.07842	0.0748724
R51A1_HUMAN	RAD51-associated protein 1 OS=Homo sapiens GN=RAD51AP1 PE=1 SV=1	-1.07829	0.158991
ZNRF2_HUMAN	E3 ubiquitin-protein ligase ZNRF2 OS=Homo sapiens GN=ZNRF2 PE=1 SV=1	-1.07824	0.540225
ARI4B_HUMAN	AT-rich interactive domain-containing protein 4B OS=Homo sapiens GN=ARID4B PE=1 SV=2	-1.0782	0.0377682
TFPT_HUMAN	TCF3 fusion partner OS=Homo sapiens GN=TFPT PE=1 SV=1	-1.07814	0.509008
SPIN1_HUMAN	Spindlin-1 OS=Homo sapiens GN=SPIN1 PE=1 SV=3	-1.07813	0.0225599
EXOSX_HUMAN	Exosome component 10 OS=Homo sapiens GN=EXOSC10 PE=1 SV=2	-1.07811	0.0452545
KLC4_HUMAN	Kinesin light chain 4 OS=Homo sapiens GN=KLC4 PE=1 SV=3	-1.07803	0.0564589
HN1_HUMAN	Hematological and neurological expressed 1 protein OS=Homo sapiens GN=HN1 PE=1 SV=3	-1.07796	0.350118
CYTSA_HUMAN	Cytospin-A OS=Homo sapiens GN=SPECC1L PE=1 SV=2	-1.07794	0.479215
RBMX_HUMAN	RNA-binding motif protein, X chromosome OS=Homo sapiens GN=RBMX PE=1 SV=3	-1.07783	0.072599
HM20B_HUMAN	SWI/SNF-related matrix-associated actin-dependent regulator of chromatin subfamily E member 1-related OS=Homo sapiens GN=HMG20B PE=1 SV=1	-1.07777	0.0238927
MA7D1_HUMAN	MAP7 domain-containing protein 1 OS=Homo sapiens GN=MAP7D1 PE=1 SV=1	-1.07773	0.0721949
gi|166154507	hypothetical protein CTL0548 [Chlamydia trachomatis 434/Bu]	-1.07771	0.363738
T22D2_HUMAN	TSC22 domain family protein 2 OS=Homo sapiens GN=TSC22D2 PE=1 SV=3	-1.07755	0.163254
TADA3_HUMAN	Transcriptional adapter 3 OS=Homo sapiens GN=TADA3 PE=1 SV=1	-1.07749	0.356587
PCBP1_HUMAN	Poly(rC)-binding protein 1 OS=Homo sapiens GN=PCBP1 PE=1 SV=2	-1.07738	0.0173538
WASH6_HUMAN	WAS protein family homolog 6 OS=Homo sapiens GN=WASH6P PE=1 SV=3	-1.07708	0.144341
DDX24_HUMAN	ATP-dependent RNA helicase DDX24 OS=Homo sapiens GN=DDX24 PE=1 SV=1	-1.07697	0.00976409
MEPCE_HUMAN	7SK snRNA methylphosphate capping enzyme OS=Homo sapiens GN=MEPCE PE=1 SV=1	-1.07687	0.210222
PDLI2_HUMAN	PDZ and LIM domain protein 2 OS=Homo sapiens GN=PDLIM2 PE=1 SV=1	-1.07687	0.359821
NR4A2_HUMAN	Nuclear receptor subfamily 4 group A member 2 OS=Homo sapiens GN=NR4A2 PE=1 SV=1	-1.07686	0.540707
gi|166154755	SpoU family rRNA methylase [Chlamydia trachomatis 434/Bu]	-1.07674	0.633218
TLK2_HUMAN	Serine/threonine-protein kinase tousled-like 2 OS=Homo sapiens GN=TLK2 PE=1 SV=2	-1.07663	0.480084
K1671_HUMAN	Uncharacterized protein KIAA1671 OS=Homo sapiens GN=KIAA1671 PE=1 SV=2	-1.07635	0.319714
CASC5_HUMAN	Protein CASC5 OS=Homo sapiens GN=CASC5 PE=1 SV=3	-1.07628	0.0240167
NRF1_HUMAN	Nuclear respiratory factor 1 OS=Homo sapiens GN=NRF1 PE=1 SV=1	-1.07618	0.250485
PPGB_HUMAN	Lysosomal protective protein OS=Homo sapiens GN=CTSA PE=1 SV=2	-1.07617	0.373699
HRH1_HUMAN	Histamine H1 receptor OS=Homo sapiens GN=HRH1 PE=1 SV=1	-1.07607	0.0946058
COIL_HUMAN	Coilin OS=Homo sapiens GN=COIL PE=1 SV=1	-1.07602	0.0112715
RP9_HUMAN	Retinitis pigmentosa 9 protein OS=Homo sapiens GN=RP9 PE=1 SV=2	-1.0757	0.170754
AINX_HUMAN	Alpha-internexin OS=Homo sapiens GN=INA PE=1 SV=2	-1.07562	0.0435237
ZC3H1_HUMAN	Zinc finger C3H1 domain-containing protein OS=Homo sapiens GN=ZFC3H1 PE=1 SV=3	-1.0754	0.0886078
ACSL3_HUMAN	Long-chain-fatty-acid--CoA ligase 3 OS=Homo sapiens GN=ACSL3 PE=1 SV=3	-1.07536	0.00460246
KCTD3_HUMAN	BTB/POZ domain-containing protein KCTD3 OS=Homo sapiens GN=KCTD3 PE=1 SV=2	-1.07518	0.0198076
IPRI_HUMAN	Inositol 1,4,5-trisphosphate receptor-interacting protein OS=Homo sapiens GN=ITPRIP PE=1 SV=1	-1.07503	0.697362
gi|166154613	tetraacyldisaccharide 4'-kinase [Chlamydia trachomatis 434/Bu]	-1.07482	0.617916
SEM3F_HUMAN	Semaphorin-3F OS=Homo sapiens GN=SEMA3F PE=2 SV=2	-1.07473	0.134222
CTBL1_HUMAN	Beta-catenin-like protein 1 OS=Homo sapiens GN=CTNNBL1 PE=1 SV=1	-1.07467	0.19257
SAP30_HUMAN	Histone deacetylase complex subunit SAP30 OS=Homo sapiens GN=SAP30 PE=1 SV=1	-1.07467	0.0933269
DDX3X_HUMAN	ATP-dependent RNA helicase DDX3X OS=Homo sapiens GN=DDX3X PE=1 SV=3	-1.07451	0.0484744
PININ_HUMAN	Pinin OS=Homo sapiens GN=PNN PE=1 SV=4	-1.07449	0.0478058
TFPI1_HUMAN	Tissue factor pathway inhibitor OS=Homo sapiens GN=TFPI PE=1 SV=1	-1.07415	0.130593
F207A_HUMAN	Protein FAM207A OS=Homo sapiens GN=FAM207A PE=1 SV=2	-1.07413	0.121653
PDE4D_HUMAN	cAMP-specific 3',5'-cyclic phosphodiesterase 4D OS=Homo sapiens GN=PDE4D PE=1 SV=2	-1.07408	0.35469
SYTL4_HUMAN	Synaptotagmin-like protein 4 OS=Homo sapiens GN=SYTL4 PE=1 SV=2	-1.07408	0.18443
REXO4_HUMAN	RNA exonuclease 4 OS=Homo sapiens GN=REXO4 PE=1 SV=2	-1.07406	0.0253567
gi|166154486	chromosomal replication initiation protein [Chlamydia trachomatis 434/Bu]	-1.07391	0.305606
LYAR_HUMAN	Cell growth-regulating nucleolar protein OS=Homo sapiens GN=LYAR PE=1 SV=2	-1.07373	0.0925141
DNMBP_HUMAN	Dynamin-binding protein OS=Homo sapiens GN=DNMBP PE=1 SV=1	-1.07352	0.0296552
F117B_HUMAN	Protein FAM117B OS=Homo sapiens GN=FAM117B PE=1 SV=2	-1.0735	0.460894
ZO1_HUMAN	Tight junction protein ZO-1 OS=Homo sapiens GN=TJP1 PE=1 SV=3	-1.0735	0.173605
AFAP1_HUMAN	Actin filament-associated protein 1 OS=Homo sapiens GN=AFAP1 PE=1 SV=2	-1.07326	0.142882
PAIP2_HUMAN	Polyadenylate-binding protein-interacting protein 2 OS=Homo sapiens GN=PAIP2 PE=1 SV=1	-1.07315	0.225722
gi|166154329	hypothetical protein CTL0363 [Chlamydia trachomatis 434/Bu]	-1.07306	0.255997
ACVR1_HUMAN	Activin receptor type-1 OS=Homo sapiens GN=ACVR1 PE=1 SV=1	-1.07291	0.227063
EBP2_HUMAN	Probable rRNA-processing protein EBP2 OS=Homo sapiens GN=EBNA1BP2 PE=1 SV=2	-1.07285	0.020324
TTC9C_HUMAN	Tetratricopeptide repeat protein 9C OS=Homo sapiens GN=TTC9C PE=1 SV=1	-1.07248	0.0269295
SHOT1_HUMAN	Shootin-1 OS=Homo sapiens GN=KIAA1598 PE=1 SV=4	-1.07216	0.0412907
MCRS1_HUMAN	Microspherule protein 1 OS=Homo sapiens GN=MCRS1 PE=1 SV=1	-1.07213	0.358815
FUBP1_HUMAN	Far upstream element-binding protein 1 OS=Homo sapiens GN=FUBP1 PE=1 SV=3	-1.07192	0.00922849
CKS1_HUMAN	Cyclin-dependent kinases regulatory subunit 1 OS=Homo sapiens GN=CKS1B PE=1 SV=1	-1.07172	0.742913
AMPL_HUMAN	Cytosol aminopeptidase OS=Homo sapiens GN=LAP3 PE=1 SV=3	-1.0717	0.0220813
DNJC8_HUMAN	DnaJ homolog subfamily C member 8 OS=Homo sapiens GN=DNAJC8 PE=1 SV=2	-1.0717	0.0323421
CC137_HUMAN	Coiled-coil domain-containing protein 137 OS=Homo sapiens GN=CCDC137 PE=1 SV=1	-1.07164	0.0628789
HAUS6_HUMAN	HAUS augmin-like complex subunit 6 OS=Homo sapiens GN=HAUS6 PE=1 SV=2	-1.07148	0.00509471
DAXX_HUMAN	Death domain-associated protein 6 OS=Homo sapiens GN=DAXX PE=1 SV=2	-1.07146	0.459578
KNOP1_HUMAN	Lysine-rich nucleolar protein 1 OS=Homo sapiens GN=KNOP1 PE=1 SV=1	-1.07146	0.0778576
PKP3_HUMAN	Plakophilin-3 OS=Homo sapiens GN=PKP3 PE=1 SV=1	-1.07129	0.161545
CPSF6_HUMAN	Cleavage and polyadenylation specificity factor subunit 6 OS=Homo sapiens GN=CPSF6 PE=1 SV=2	-1.07127	0.0944651
SPB9_HUMAN	Serpin B9 OS=Homo sapiens GN=SERPINB9 PE=1 SV=1	-1.07122	0.113086
BIRC2_HUMAN	Baculoviral IAP repeat-containing protein 2 OS=Homo sapiens GN=BIRC2 PE=1 SV=2	-1.0712	0.11466
RHG31_HUMAN	Rho GTPase-activating protein 31 OS=Homo sapiens GN=ARHGAP31 PE=1 SV=2	-1.0712	0.448845
PTTG_HUMAN	Pituitary tumor-transforming gene 1 protein-interacting protein OS=Homo sapiens GN=PTTG1IP PE=1 SV=1	-1.07112	0.36652
UBL3_HUMAN	Ubiquitin-like protein 3 OS=Homo sapiens GN=UBL3 PE=1 SV=1	-1.07094	0.566508
CA167_HUMAN	Uncharacterized protein C1orf167 OS=Homo sapiens GN=C1orf167 PE=2 SV=2	-1.07088	0.252976
BGAL_HUMAN	Beta-galactosidase OS=Homo sapiens GN=GLB1 PE=1 SV=2	-1.07086	0.250537
C2D1B_HUMAN	Coiled-coil and C2 domain-containing protein 1B OS=Homo sapiens GN=CC2D1B PE=1 SV=1	-1.07086	0.0838991
F195A_HUMAN	Protein FAM195A OS=Homo sapiens GN=FAM195A PE=1 SV=2	-1.07081	0.352326
ROAA_HUMAN	Heterogeneous nuclear ribonucleoprotein A/B OS=Homo sapiens GN=HNRNPAB PE=1 SV=2	-1.07079	0.0152318
FHL1_HUMAN	Four and a half LIM domains protein 1 OS=Homo sapiens GN=FHL1 PE=1 SV=4	-1.07077	0.121528
TRI65_HUMAN	Tripartite motif-containing protein 65 OS=Homo sapiens GN=TRIM65 PE=1 SV=3	-1.0707	0.0168844
K1C17_HUMAN	Keratin, type I cytoskeletal 17 OS=Homo sapiens GN=KRT17 PE=1 SV=2	-1.07064	0.191468
HSPB1_HUMAN	Heat shock protein beta-1 OS=Homo sapiens GN=HSPB1 PE=1 SV=2	-1.0706	0.0220382
KANL2_HUMAN	KAT8 regulatory NSL complex subunit 2 OS=Homo sapiens GN=KANSL2 PE=1 SV=3	-1.07051	0.633218
FSTL1_HUMAN	Follistatin-related protein 1 OS=Homo sapiens GN=FSTL1 PE=1 SV=1	-1.07046	0.395253
PSME1_HUMAN	Proteasome activator complex subunit 1 OS=Homo sapiens GN=PSME1 PE=1 SV=1	-1.07042	0.0140265
gi|166154495	phospholipase D [Chlamydia trachomatis 434/Bu]	-1.07023	0.661782
gi|166154552	2-oxoisovalerate dehydrogenase subunit alpha [Chlamydia trachomatis 434/Bu]	-1.07021	0.674028
RAI1_HUMAN	Retinoic acid-induced protein 1 OS=Homo sapiens GN=RAI1 PE=1 SV=2	-1.07012	0.0350915
SMBP2_HUMAN	DNA-binding protein SMUBP-2 OS=Homo sapiens GN=IGHMBP2 PE=1 SV=3	-1.07012	0.0144589
RAM_HUMAN	RNMT-activating mini protein OS=Homo sapiens GN=FAM103A1 PE=1 SV=1	-1.07008	0.18443
ATE1_HUMAN	Arginyl-tRNA--protein transferase 1 OS=Homo sapiens GN=ATE1 PE=1 SV=2	-1.07001	0.18311
MYCT_HUMAN	Proton myo-inositol cotransporter OS=Homo sapiens GN=SLC2A13 PE=1 SV=3	-1.07001	0.340842
gi|166154768	methyltransferase [Chlamydia trachomatis 434/Bu]	-1.06999	0.182155
STXB4_HUMAN	Syntaxin-binding protein 4 OS=Homo sapiens GN=STXBP4 PE=1 SV=2	-1.0699	0.736054
PSMD9_HUMAN	26S proteasome non-ATPase regulatory subunit 9 OS=Homo sapiens GN=PSMD9 PE=1 SV=3	-1.06973	0.0346659
NFXL1_HUMAN	NF-X1-type zinc finger protein NFXL1 OS=Homo sapiens GN=NFXL1 PE=1 SV=2	-1.06962	0.181123
BAK_HUMAN	Bcl-2 homologous antagonist/killer OS=Homo sapiens GN=BAK1 PE=1 SV=1	-1.0696	0.561568
KIN17_HUMAN	DNA/RNA-binding protein KIN17 OS=Homo sapiens GN=KIN PE=1 SV=2	-1.06929	0.0433939
WDR33_HUMAN	pre-mRNA 3' end processing protein WDR33 OS=Homo sapiens GN=WDR33 PE=1 SV=2	-1.06921	0.155141
ATX2_HUMAN	Ataxin-2 OS=Homo sapiens GN=ATXN2 PE=1 SV=2	-1.06916	0.0361974
PAIP1_HUMAN	Polyadenylate-binding protein-interacting protein 1 OS=Homo sapiens GN=PAIP1 PE=1 SV=1	-1.0691	0.00986355
CBR3_HUMAN	Carbonyl reductase [NADPH] 3 OS=Homo sapiens GN=CBR3 PE=1 SV=3	-1.06897	0.0184938
MEN1_HUMAN	Menin OS=Homo sapiens GN=MEN1 PE=1 SV=4	-1.06897	0.502775
ARHGG_HUMAN	Rho guanine nucleotide exchange factor 16 OS=Homo sapiens GN=ARHGEF16 PE=1 SV=1	-1.06877	0.291144
SEPT9_HUMAN	Septin-9 OS=Homo sapiens GN=SEPT9 PE=1 SV=2	-1.06877	0.0934471
MARK3_HUMAN	MAP/microtubule affinity-regulating kinase 3 OS=Homo sapiens GN=MARK3 PE=1 SV=4	-1.06875	0.239132
NU214_HUMAN	Nuclear pore complex protein Nup214 OS=Homo sapiens GN=NUP214 PE=1 SV=2	-1.06871	0.0160788
ZFR_HUMAN	Zinc finger RNA-binding protein OS=Homo sapiens GN=ZFR PE=1 SV=2	-1.06866	0.0177366
PUM2_HUMAN	Pumilio homolog 2 OS=Homo sapiens GN=PUM2 PE=1 SV=2	-1.06864	0.110818
MFF_HUMAN	Mitochondrial fission factor OS=Homo sapiens GN=MFF PE=1 SV=1	-1.06858	0.502572
ZN512_HUMAN	Zinc finger protein 512 OS=Homo sapiens GN=ZNF512 PE=1 SV=2	-1.06847	0.101541
FUBP2_HUMAN	Far upstream element-binding protein 2 OS=Homo sapiens GN=KHSRP PE=1 SV=4	-1.06829	0.0206887
SNX33_HUMAN	Sorting nexin-33 OS=Homo sapiens GN=SNX33 PE=1 SV=1	-1.06812	0.285668
PB1_HUMAN	Protein polybromo-1 OS=Homo sapiens GN=PBRM1 PE=1 SV=1	-1.06805	0.0166302
COA6_HUMAN	Cytochrome c oxidase assembly factor 6 homolog OS=Homo sapiens GN=COA6 PE=1 SV=1	-1.06803	0.235654
RFC4_HUMAN	Replication factor C subunit 4 OS=Homo sapiens GN=RFC4 PE=1 SV=2	-1.06803	0.0110952
SDS3_HUMAN	Sin3 histone deacetylase corepressor complex component SDS3 OS=Homo sapiens GN=SUDS3 PE=1 SV=2	-1.06803	0.077028
PCM1_HUMAN	Pericentriolar material 1 protein OS=Homo sapiens GN=PCM1 PE=1 SV=4	-1.06799	0.00854423
PHF23_HUMAN	PHD finger protein 23 OS=Homo sapiens GN=PHF23 PE=1 SV=1	-1.06779	0.0946304
SPCS3_HUMAN	Signal peptidase complex subunit 3 OS=Homo sapiens GN=SPCS3 PE=1 SV=1	-1.06762	0.177792
ENOG_HUMAN	Gamma-enolase OS=Homo sapiens GN=ENO2 PE=1 SV=3	-1.06744	0.0566265
MUS81_HUMAN	Crossover junction endonuclease MUS81 OS=Homo sapiens GN=MUS81 PE=1 SV=3	-1.06744	0.06029
NEGR1_HUMAN	Neuronal growth regulator 1 OS=Homo sapiens GN=NEGR1 PE=1 SV=3	-1.06744	0.105331
NUMA1_HUMAN	Nuclear mitotic apparatus protein 1 OS=Homo sapiens GN=NUMA1 PE=1 SV=2	-1.06744	0.0764698
SH3L3_HUMAN	SH3 domain-binding glutamic acid-rich-like protein 3 OS=Homo sapiens GN=SH3BGRL3 PE=1 SV=1	-1.06738	0.502572
TB182_HUMAN	182 kDa tankyrase-1-binding protein OS=Homo sapiens GN=TNKS1BP1 PE=1 SV=4	-1.06738	0.10978
PGRC2_HUMAN	Membrane-associated progesterone receptor component 2 OS=Homo sapiens GN=PGRMC2 PE=1 SV=1	-1.06733	0.0492192
MRP_HUMAN	MARCKS-related protein OS=Homo sapiens GN=MARCKSL1 PE=1 SV=2	-1.06729	0.266749
MSL1_HUMAN	Male-specific lethal 1 homolog OS=Homo sapiens GN=MSL1 PE=1 SV=3	-1.06727	0.47007
CC85C_HUMAN	Coiled-coil domain-containing protein 85C OS=Homo sapiens GN=CCDC85C PE=1 SV=1	-1.06718	0.434779
ITPR2_HUMAN	Inositol 1,4,5-trisphosphate receptor type 2 OS=Homo sapiens GN=ITPR2 PE=1 SV=2	-1.06718	0.0489961
gi|166154368	integral membrane protein [Chlamydia trachomatis 434/Bu]	-1.06707	0.266749
AIP_HUMAN	AH receptor-interacting protein OS=Homo sapiens GN=AIP PE=1 SV=2	-1.06672	0.0598466
CWC27_HUMAN	Peptidyl-prolyl cis-trans isomerase CWC27 homolog OS=Homo sapiens GN=CWC27 PE=1 SV=1	-1.06668	0.0903511
IPYR_HUMAN	Inorganic pyrophosphatase OS=Homo sapiens GN=PPA1 PE=1 SV=2	-1.06659	0.0732211
WASF2_HUMAN	Wiskott-Aldrich syndrome protein family member 2 OS=Homo sapiens GN=WASF2 PE=1 SV=3	-1.06659	0.133028
MILK1_HUMAN	MICAL-like protein 1 OS=Homo sapiens GN=MICALL1 PE=1 SV=2	-1.06646	0.421504
F120A_HUMAN	Constitutive coactivator of PPAR-gamma-like protein 1 OS=Homo sapiens GN=FAM120A PE=1 SV=2	-1.0664	0.0540026
MTMRC_HUMAN	Myotubularin-related protein 12 OS=Homo sapiens GN=MTMR12 PE=1 SV=2	-1.06638	0.131146
TAOK2_HUMAN	Serine/threonine-protein kinase TAO2 OS=Homo sapiens GN=TAOK2 PE=1 SV=2	-1.06638	0.0549136
TGFI1_HUMAN	Transforming growth factor beta-1-induced transcript 1 protein OS=Homo sapiens GN=TGFB1I1 PE=1 SV=2	-1.06636	0.179505
IF2B3_HUMAN	Insulin-like growth factor 2 mRNA-binding protein 3 OS=Homo sapiens GN=IGF2BP3 PE=1 SV=2	-1.06635	0.0813438
FMNL2_HUMAN	Formin-like protein 2 OS=Homo sapiens GN=FMNL2 PE=1 SV=3	-1.06625	0.260081
NHRF1_HUMAN	Na(+)/H(+) exchange regulatory cofactor NHE-RF1 OS=Homo sapiens GN=SLC9A3R1 PE=1 SV=4	-1.06616	0.0738381
E41L1_HUMAN	Band 4.1-like protein 1 OS=Homo sapiens GN=EPB41L1 PE=1 SV=2	-1.06614	0.0557641
NUP98_HUMAN	Nuclear pore complex protein Nup98-Nup96 OS=Homo sapiens GN=NUP98 PE=1 SV=4	-1.06614	0.0151811
UBFD1_HUMAN	Ubiquitin domain-containing protein UBFD1 OS=Homo sapiens GN=UBFD1 PE=1 SV=2	-1.06609	0.0153306
GEPH_HUMAN	Gephyrin OS=Homo sapiens GN=GPHN PE=1 SV=1	-1.0659	0.041809
MYD88_HUMAN	Myeloid differentiation primary response protein MyD88 OS=Homo sapiens GN=MYD88 PE=1 SV=1	-1.0659	0.32279
ITSN2_HUMAN	Intersectin-2 OS=Homo sapiens GN=ITSN2 PE=1 SV=3	-1.06583	0.0736572
VAPA_HUMAN	Vesicle-associated membrane protein-associated protein A OS=Homo sapiens GN=VAPA PE=1 SV=3	-1.06574	0.0913547
MAPK5_HUMAN	MAP kinase-activated protein kinase 5 OS=Homo sapiens GN=MAPKAPK5 PE=1 SV=2	-1.06564	0.431766
RL36_HUMAN	60S ribosomal protein L36 OS=Homo sapiens GN=RPL36 PE=1 SV=3	-1.06561	0.0578619
LC7L2_HUMAN	Putative RNA-binding protein Luc7-like 2 OS=Homo sapiens GN=LUC7L2 PE=1 SV=2	-1.06548	0.0228497
NDUS4_HUMAN	NADH dehydrogenase [ubiquinone] iron-sulfur protein 4, mitochondrial OS=Homo sapiens GN=NDUFS4 PE=1 SV=1	-1.06537	0.413194
MADD_HUMAN	MAP kinase-activating death domain protein OS=Homo sapiens GN=MADD PE=1 SV=2	-1.06518	0.206686
SETX_HUMAN	Probable helicase senataxin OS=Homo sapiens GN=SETX PE=1 SV=4	-1.06502	0.0772203
ZSWM8_HUMAN	Zinc finger SWIM domain-containing protein 8 OS=Homo sapiens GN=ZSWIM8 PE=1 SV=1	-1.06496	0.297191
PAXI_HUMAN	Paxillin OS=Homo sapiens GN=PXN PE=1 SV=3	-1.06485	0.478163
ELAV1_HUMAN	ELAV-like protein 1 OS=Homo sapiens GN=ELAVL1 PE=1 SV=2	-1.06478	0.0245267
RAB6B_HUMAN	Ras-related protein Rab-6B OS=Homo sapiens GN=RAB6B PE=1 SV=1	-1.06472	0.544795
CHSP1_HUMAN	Calcium-regulated heat stable protein 1 OS=Homo sapiens GN=CARHSP1 PE=1 SV=2	-1.06468	0.375041
L12R1_HUMAN	Loss of heterozygosity 12 chromosomal region 1 protein OS=Homo sapiens GN=LOH12CR1 PE=1 SV=1	-1.06461	0.124
JMJD6_HUMAN	Bifunctional arginine demethylase and lysyl-hydroxylase JMJD6 OS=Homo sapiens GN=JMJD6 PE=1 SV=1	-1.06448	0.183758
MSI2H_HUMAN	RNA-binding protein Musashi homolog 2 OS=Homo sapiens GN=MSI2 PE=1 SV=1	-1.06443	0.351468
TI17B_HUMAN	Mitochondrial import inner membrane translocase subunit Tim17-B OS=Homo sapiens GN=TIMM17B PE=1 SV=1	-1.06443	0.518382
SEN54_HUMAN	tRNA-splicing endonuclease subunit Sen54 OS=Homo sapiens GN=TSEN54 PE=1 SV=3	-1.06428	0.0509851
DCNL1_HUMAN	DCN1-like protein 1 OS=Homo sapiens GN=DCUN1D1 PE=1 SV=1	-1.0642	0.149773
LTOR1_HUMAN	Ragulator complex protein LAMTOR1 OS=Homo sapiens GN=LAMTOR1 PE=1 SV=2	-1.0642	0.041809
SNX9_HUMAN	Sorting nexin-9 OS=Homo sapiens GN=SNX9 PE=1 SV=1	-1.0642	0.0438522
RL24_HUMAN	60S ribosomal protein L24 OS=Homo sapiens GN=RPL24 PE=1 SV=1	-1.06413	0.101553
TOX4_HUMAN	TOX high mobility group box family member 4 OS=Homo sapiens GN=TOX4 PE=1 SV=1	-1.06398	0.150683
MED28_HUMAN	Mediator of RNA polymerase II transcription subunit 28 OS=Homo sapiens GN=MED28 PE=1 SV=1	-1.06393	0.164795
CSTF2_HUMAN	Cleavage stimulation factor subunit 2 OS=Homo sapiens GN=CSTF2 PE=1 SV=1	-1.06391	0.0430815
SCML2_HUMAN	Sex comb on midleg-like protein 2 OS=Homo sapiens GN=SCML2 PE=1 SV=1	-1.06384	0.121463
ADDA_HUMAN	Alpha-adducin OS=Homo sapiens GN=ADD1 PE=1 SV=2	-1.06372	0.158587
US6NL_HUMAN	USP6 N-terminal-like protein OS=Homo sapiens GN=USP6NL PE=1 SV=3	-1.06371	0.590141
SPAS2_HUMAN	Spermatogenesis-associated serine-rich protein 2 OS=Homo sapiens GN=SPATS2 PE=1 SV=1	-1.06367	0.431139
ATP5S_HUMAN	ATP synthase subunit s, mitochondrial OS=Homo sapiens GN=ATP5S PE=1 SV=3	-1.0636	0.2714
PTN6_HUMAN	Tyrosine-protein phosphatase non-receptor type 6 OS=Homo sapiens GN=PTPN6 PE=1 SV=1	-1.06352	0.117445
GIT2_HUMAN	ARF GTPase-activating protein GIT2 OS=Homo sapiens GN=GIT2 PE=1 SV=2	-1.06349	0.049721
CP131_HUMAN	Centrosomal protein of 131 kDa OS=Homo sapiens GN=CEP131 PE=1 SV=3	-1.06339	0.0819213
RS10_HUMAN	40S ribosomal protein S10 OS=Homo sapiens GN=RPS10 PE=1 SV=1	-1.06297	0.170534
SYTC2_HUMAN	Probable threonine--tRNA ligase 2, cytoplasmic OS=Homo sapiens GN=TARSL2 PE=1 SV=1	-1.0628	0.534068
MINT_HUMAN	Msx2-interacting protein OS=Homo sapiens GN=SPEN PE=1 SV=1	-1.06273	0.0344189
TF3C5_HUMAN	General transcription factor 3C polypeptide 5 OS=Homo sapiens GN=GTF3C5 PE=1 SV=2	-1.06269	0.0346192
NIPBL_HUMAN	Nipped-B-like protein OS=Homo sapiens GN=NIPBL PE=1 SV=2	-1.06262	0.0216837
gi|166154728	50S ribosomal protein L18 [Chlamydia trachomatis 434/Bu]	-1.06256	0.508469
HIRA_HUMAN	Protein HIRA OS=Homo sapiens GN=HIRA PE=1 SV=2	-1.06255	0.0958174
PSF3_HUMAN	DNA replication complex GINS protein PSF3 OS=Homo sapiens GN=GINS3 PE=1 SV=1	-1.06255	0.0731296
SF01_HUMAN	Splicing factor 1 OS=Homo sapiens GN=SF1 PE=1 SV=4	-1.06253	0.0560741
TMUB2_HUMAN	Transmembrane and ubiquitin-like domain-containing protein 2 OS=Homo sapiens GN=TMUB2 PE=2 SV=2	-1.06244	0.126491
R3HD1_HUMAN	R3H domain-containing protein 1 OS=Homo sapiens GN=R3HDM1 PE=1 SV=3	-1.06242	0.382442
RRP1_HUMAN	Ribosomal RNA processing protein 1 homolog A OS=Homo sapiens GN=RRP1 PE=1 SV=1	-1.06225	0.132563
KITH_HUMAN	Thymidine kinase, cytosolic OS=Homo sapiens GN=TK1 PE=1 SV=2	-1.06223	0.172239
CAF1A_HUMAN	Chromatin assembly factor 1 subunit A OS=Homo sapiens GN=CHAF1A PE=1 SV=2	-1.06221	0.0353297
NSF1C_HUMAN	NSFL1 cofactor p47 OS=Homo sapiens GN=NSFL1C PE=1 SV=2	-1.0622	0.122818
USO1_HUMAN	General vesicular transport factor p115 OS=Homo sapiens GN=USO1 PE=1 SV=2	-1.06216	0.0108605
RELB_HUMAN	Transcription factor RelB OS=Homo sapiens GN=RELB PE=1 SV=2	-1.0621	0.541237
TAF4_HUMAN	Transcription initiation factor TFIID subunit 4 OS=Homo sapiens GN=TAF4 PE=1 SV=2	-1.0621	0.187794
FKB15_HUMAN	FK506-binding protein 15 OS=Homo sapiens GN=FKBP15 PE=1 SV=2	-1.06209	0.173557
RPA34_HUMAN	DNA-directed RNA polymerase I subunit RPA34 OS=Homo sapiens GN=CD3EAP PE=1 SV=1	-1.06201	0.201426
M3K2_HUMAN	Mitogen-activated protein kinase kinase kinase 2 OS=Homo sapiens GN=MAP3K2 PE=1 SV=2	-1.06199	0.155772
LMBL3_HUMAN	Lethal(3)malignant brain tumor-like protein 3 OS=Homo sapiens GN=L3MBTL3 PE=1 SV=2	-1.06196	0.104969
WRN_HUMAN	Werner syndrome ATP-dependent helicase OS=Homo sapiens GN=WRN PE=1 SV=2	-1.06183	0.702782
YPEL5_HUMAN	Protein yippee-like 5 OS=Homo sapiens GN=YPEL5 PE=1 SV=1	-1.06179	0.211402
NEUR1_HUMAN	Sialidase-1 OS=Homo sapiens GN=NEU1 PE=1 SV=1	-1.06164	0.386768
SPAG7_HUMAN	Sperm-associated antigen 7 OS=Homo sapiens GN=SPAG7 PE=1 SV=2	-1.06159	0.0495485
T126A_HUMAN	Transmembrane protein 126A OS=Homo sapiens GN=TMEM126A PE=1 SV=1	-1.06155	0.263577
TRI56_HUMAN	E3 ubiquitin-protein ligase TRIM56 OS=Homo sapiens GN=TRIM56 PE=1 SV=3	-1.06153	0.136381
SMC1A_HUMAN	Structural maintenance of chromosomes protein 1A OS=Homo sapiens GN=SMC1A PE=1 SV=2	-1.06139	0.0129274
MOG1_HUMAN	Ran guanine nucleotide release factor OS=Homo sapiens GN=RANGRF PE=1 SV=1	-1.06137	0.764206
HNRPU_HUMAN	Heterogeneous nuclear ribonucleoprotein U OS=Homo sapiens GN=HNRNPU PE=1 SV=6	-1.06131	0.0128947
MPP10_HUMAN	U3 small nucleolar ribonucleoprotein protein MPP10 OS=Homo sapiens GN=MPHOSPH10 PE=1 SV=2	-1.06128	0.0341333
TAF10_HUMAN	Transcription initiation factor TFIID subunit 10 OS=Homo sapiens GN=TAF10 PE=1 SV=1	-1.06122	0.280328
EGLN1_HUMAN	Egl nine homolog 1 OS=Homo sapiens GN=EGLN1 PE=1 SV=1	-1.06091	0.440807
NFKB1_HUMAN	Nuclear factor NF-kappa-B p105 subunit OS=Homo sapiens GN=NFKB1 PE=1 SV=2	-1.06072	0.0162966
ZDHC5_HUMAN	Palmitoyltransferase ZDHHC5 OS=Homo sapiens GN=ZDHHC5 PE=1 SV=2	-1.06072	0.130587
MAN1_HUMAN	Inner nuclear membrane protein Man1 OS=Homo sapiens GN=LEMD3 PE=1 SV=2	-1.06058	0.0363186
ERO1A_HUMAN	ERO1-like protein alpha OS=Homo sapiens GN=ERO1L PE=1 SV=2	-1.06047	0.0531835
ANKZ1_HUMAN	Ankyrin repeat and zinc finger domain-containing protein 1 OS=Homo sapiens GN=ANKZF1 PE=1 SV=1	-1.06038	0.0533224
TTF1_HUMAN	Transcription termination factor 1 OS=Homo sapiens GN=TTF1 PE=1 SV=3	-1.06025	0.252549
ANKH1_HUMAN	Ankyrin repeat and KH domain-containing protein 1 OS=Homo sapiens GN=ANKHD1 PE=1 SV=1	-1.06017	0.00873725
PTN9_HUMAN	Tyrosine-protein phosphatase non-receptor type 9 OS=Homo sapiens GN=PTPN9 PE=1 SV=1	-1.0601	0.461374
UBP3_HUMAN	Ubiquitin carboxyl-terminal hydrolase 3 OS=Homo sapiens GN=USP3 PE=1 SV=2	-1.06006	0.200974
OXSR1_HUMAN	Serine/threonine-protein kinase OSR1 OS=Homo sapiens GN=OXSR1 PE=1 SV=1	-1.05975	0.0609748
H2AX_HUMAN	Histone H2AX OS=Homo sapiens GN=H2AFX PE=1 SV=2	-1.0597	0.0652785
KRR1_HUMAN	KRR1 small subunit processome component homolog OS=Homo sapiens GN=KRR1 PE=1 SV=4	-1.0597	0.0531835
ARHG6_HUMAN	Rho guanine nucleotide exchange factor 6 OS=Homo sapiens GN=ARHGEF6 PE=1 SV=2	-1.05964	0.14059
HM20A_HUMAN	High mobility group protein 20A OS=Homo sapiens GN=HMG20A PE=1 SV=1	-1.0596	0.468577
YETS4_HUMAN	YEATS domain-containing protein 4 OS=Homo sapiens GN=YEATS4 PE=1 SV=1	-1.05959	0.0442802
NUP54_HUMAN	Nucleoporin p54 OS=Homo sapiens GN=NUP54 PE=1 SV=2	-1.05935	0.0632034
ABL1_HUMAN	Tyrosine-protein kinase ABL1 OS=Homo sapiens GN=ABL1 PE=1 SV=4	-1.05926	0.291565
TAGL2_HUMAN	Transgelin-2 OS=Homo sapiens GN=TAGLN2 PE=1 SV=3	-1.05922	0.0137776
ZBT21_HUMAN	Zinc finger and BTB domain-containing protein 21 OS=Homo sapiens GN=ZBTB21 PE=1 SV=2	-1.05916	0.798642
KI13B_HUMAN	Kinesin-like protein KIF13B OS=Homo sapiens GN=KIF13B PE=1 SV=2	-1.05913	0.28885
NOP2_HUMAN	Probable 28S rRNA (cytosine(4447)-C(5))-methyltransferase OS=Homo sapiens GN=NOP2 PE=1 SV=2	-1.05896	0.010449
RPP25_HUMAN	Ribonuclease P protein subunit p25 OS=Homo sapiens GN=RPP25 PE=1 SV=1	-1.05896	0.322763
MYOME_HUMAN	Myomegalin OS=Homo sapiens GN=PDE4DIP PE=1 SV=1	-1.05892	0.319449
STX2_HUMAN	Syntaxin-2 OS=Homo sapiens GN=STX2 PE=1 SV=3	-1.05876	0.27464
BRCA1_HUMAN	Breast cancer type 1 susceptibility protein OS=Homo sapiens GN=BRCA1 PE=1 SV=2	-1.05874	0.552422
TTC14_HUMAN	Tetratricopeptide repeat protein 14 OS=Homo sapiens GN=TTC14 PE=1 SV=1	-1.05863	0.417575
MAP11_HUMAN	Methionine aminopeptidase 1 OS=Homo sapiens GN=METAP1 PE=1 SV=2	-1.05856	0.105695
UBA6_HUMAN	Ubiquitin-like modifier-activating enzyme 6 OS=Homo sapiens GN=UBA6 PE=1 SV=1	-1.05841	0.0117513
VTNC_HUMAN	Vitronectin OS=Homo sapiens GN=VTN PE=1 SV=1	-1.05837	0.751433
NDUA7_HUMAN	NADH dehydrogenase [ubiquinone] 1 alpha subcomplex subunit 7 OS=Homo sapiens GN=NDUFA7 PE=1 SV=3	-1.05832	0.368491
NIPA_HUMAN	Nuclear-interacting partner of ALK OS=Homo sapiens GN=ZC3HC1 PE=1 SV=1	-1.05823	0.258963
RBM28_HUMAN	RNA-binding protein 28 OS=Homo sapiens GN=RBM28 PE=1 SV=3	-1.05819	0.236199
DUS3L_HUMAN	tRNA-dihydrouridine(47) synthase [NAD(P)(+)]-like OS=Homo sapiens GN=DUS3L PE=1 SV=2	-1.05817	0.0185426
IF5A1_HUMAN	Eukaryotic translation initiation factor 5A-1 OS=Homo sapiens GN=EIF5A PE=1 SV=2	-1.05814	0.0319491
HNRL1_HUMAN	Heterogeneous nuclear ribonucleoprotein U-like protein 1 OS=Homo sapiens GN=HNRNPUL1 PE=1 SV=2	-1.05801	0.018789
DDA1_HUMAN	DET1- and DDB1-associated protein 1 OS=Homo sapiens GN=DDA1 PE=1 SV=1	-1.05793	0.483752
MTA1_HUMAN	Metastasis-associated protein MTA1 OS=Homo sapiens GN=MTA1 PE=1 SV=2	-1.05792	0.0484854
SEP11_HUMAN	Septin-11 OS=Homo sapiens GN=SEPT11 PE=1 SV=3	-1.05792	0.236222
FA2H_HUMAN	Fatty acid 2-hydroxylase OS=Homo sapiens GN=FA2H PE=1 SV=1	-1.05788	0.553058
GRAP1_HUMAN	GRIP1-associated protein 1 OS=Homo sapiens GN=GRIPAP1 PE=1 SV=1	-1.05781	0.163501
PHF10_HUMAN	PHD finger protein 10 OS=Homo sapiens GN=PHF10 PE=1 SV=3	-1.05753	0.095628
SRXN1_HUMAN	Sulfiredoxin-1 OS=Homo sapiens GN=SRXN1 PE=1 SV=2	-1.05751	0.454614
TACC3_HUMAN	Transforming acidic coiled-coil-containing protein 3 OS=Homo sapiens GN=TACC3 PE=1 SV=1	-1.05744	0.0892792
RFC1_HUMAN	Replication factor C subunit 1 OS=Homo sapiens GN=RFC1 PE=1 SV=4	-1.05724	0.0300768
TRM1L_HUMAN	TRMT1-like protein OS=Homo sapiens GN=TRMT1L PE=1 SV=2	-1.05722	0.174296
SRRT_HUMAN	Serrate RNA effector molecule homolog OS=Homo sapiens GN=SRRT PE=1 SV=1	-1.057	0.0200948
ARI5B_HUMAN	AT-rich interactive domain-containing protein 5B OS=Homo sapiens GN=ARID5B PE=1 SV=3	-1.05696	0.619642
I5P2_HUMAN	Type II inositol 1,4,5-trisphosphate 5-phosphatase OS=Homo sapiens GN=INPP5B PE=1 SV=4	-1.05694	0.158872
BCAR3_HUMAN	Breast cancer anti-estrogen resistance protein 3 OS=Homo sapiens GN=BCAR3 PE=1 SV=1	-1.05689	0.169176
ADNP_HUMAN	Activity-dependent neuroprotector homeobox protein OS=Homo sapiens GN=ADNP PE=1 SV=1	-1.05685	0.106398
CHAP1_HUMAN	Chromosome alignment-maintaining phosphoprotein 1 OS=Homo sapiens GN=CHAMP1 PE=1 SV=2	-1.05682	0.0788027
CHERP_HUMAN	Calcium homeostasis endoplasmic reticulum protein OS=Homo sapiens GN=CHERP PE=1 SV=3	-1.05671	0.0636126
RS15_HUMAN	40S ribosomal protein S15 OS=Homo sapiens GN=RPS15 PE=1 SV=2	-1.05665	0.0486734
gi|166153987	hypothetical protein CTL0014 [Chlamydia trachomatis 434/Bu]	-1.0566	0.718134
RBM4_HUMAN	RNA-binding protein 4 OS=Homo sapiens GN=RBM4 PE=1 SV=1	-1.05658	0.417786
ERCC6_HUMAN	DNA excision repair protein ERCC-6 OS=Homo sapiens GN=ERCC6 PE=1 SV=1	-1.05647	0.0738381
gi|166154822	uracil-DNA glycosylase [Chlamydia trachomatis 434/Bu]	-1.05645	0.806857
NHRF2_HUMAN	Na(+)/H(+) exchange regulatory cofactor NHE-RF2 OS=Homo sapiens GN=SLC9A3R2 PE=1 SV=2	-1.05632	0.416001
CO4A2_HUMAN	Collagen alpha-2(IV) chain OS=Homo sapiens GN=COL4A2 PE=1 SV=4	-1.05627	0.586991
S12A6_HUMAN	Solute carrier family 12 member 6 OS=Homo sapiens GN=SLC12A6 PE=1 SV=2	-1.0561	0.420117
CCD93_HUMAN	Coiled-coil domain-containing protein 93 OS=Homo sapiens GN=CCDC93 PE=1 SV=2	-1.05603	0.116037
VWA9_HUMAN	von Willebrand factor A domain-containing protein 9 OS=Homo sapiens GN=VWA9 PE=1 SV=2	-1.05594	0.158979
SSA27_HUMAN	Sjoegren syndrome/scleroderma autoantigen 1 OS=Homo sapiens GN=SSSCA1 PE=1 SV=1	-1.05554	0.0442245
REPS1_HUMAN	RalBP1-associated Eps domain-containing protein 1 OS=Homo sapiens GN=REPS1 PE=1 SV=3	-1.05546	0.469476
CRTC1_HUMAN	CREB-regulated transcription coactivator 1 OS=Homo sapiens GN=CRTC1 PE=1 SV=2	-1.05535	0.396686
RL4_HUMAN	60S ribosomal protein L4 OS=Homo sapiens GN=RPL4 PE=1 SV=5	-1.05533	0.0245267
MTCL1_HUMAN	Microtubule cross-linking factor 1 OS=Homo sapiens GN=MTCL1 PE=1 SV=5	-1.05515	0.464845
SF3B5_HUMAN	Splicing factor 3B subunit 5 OS=Homo sapiens GN=SF3B5 PE=1 SV=1	-1.05511	0.103217
TB10A_HUMAN	TBC1 domain family member 10A OS=Homo sapiens GN=TBC1D10A PE=1 SV=1	-1.05511	0.132677
RAB2A_HUMAN	Ras-related protein Rab-2A OS=Homo sapiens GN=RAB2A PE=1 SV=1	-1.05508	0.151459
CSTN1_HUMAN	Calsyntenin-1 OS=Homo sapiens GN=CLSTN1 PE=1 SV=1	-1.05504	0.501037
DDI2_HUMAN	Protein DDI1 homolog 2 OS=Homo sapiens GN=DDI2 PE=1 SV=1	-1.05501	0.0457144
TMPS3_HUMAN	Transmembrane protease serine 3 OS=Homo sapiens GN=TMPRSS3 PE=1 SV=2	-1.05486	0.521943
STIP1_HUMAN	Stress-induced-phosphoprotein 1 OS=Homo sapiens GN=STIP1 PE=1 SV=1	-1.05479	0.141141
TITIN_HUMAN	Titin OS=Homo sapiens GN=TTN PE=1 SV=4	-1.05455	0.893421
YM012_HUMAN	Uncharacterized protein DKFZp434B061 OS=Homo sapiens PE=2 SV=2	-1.05453	0.584553
NCOA2_HUMAN	Nuclear receptor coactivator 2 OS=Homo sapiens GN=NCOA2 PE=1 SV=2	-1.05444	0.536502
SNX12_HUMAN	Sorting nexin-12 OS=Homo sapiens GN=SNX12 PE=1 SV=3	-1.05416	0.526354
PSN1_HUMAN	Presenilin-1 OS=Homo sapiens GN=PSEN1 PE=1 SV=1	-1.05411	0.560497
HNRPD_HUMAN	Heterogeneous nuclear ribonucleoprotein D0 OS=Homo sapiens GN=HNRNPD PE=1 SV=1	-1.05407	0.0510992
ZMYM2_HUMAN	Zinc finger MYM-type protein 2 OS=Homo sapiens GN=ZMYM2 PE=1 SV=1	-1.05396	0.270187
UBR7_HUMAN	Putative E3 ubiquitin-protein ligase UBR7 OS=Homo sapiens GN=UBR7 PE=1 SV=2	-1.0538	0.0622201
WIPI2_HUMAN	WD repeat domain phosphoinositide-interacting protein 2 OS=Homo sapiens GN=WIPI2 PE=1 SV=1	-1.05373	0.568346
ATX3_HUMAN	Ataxin-3 OS=Homo sapiens GN=ATXN3 PE=1 SV=4	-1.05371	0.415788
MLKL_HUMAN	Mixed lineage kinase domain-like protein OS=Homo sapiens GN=MLKL PE=1 SV=1	-1.05371	0.206574
TRADD_HUMAN	Tumor necrosis factor receptor type 1-associated DEATH domain protein OS=Homo sapiens GN=TRADD PE=1 SV=2	-1.05362	0.259672
QRIC1_HUMAN	Glutamine-rich protein 1 OS=Homo sapiens GN=QRICH1 PE=1 SV=1	-1.05356	0.206861
MSH3_HUMAN	DNA mismatch repair protein Msh3 OS=Homo sapiens GN=MSH3 PE=1 SV=4	-1.05354	0.051703
NCOA7_HUMAN	Nuclear receptor coactivator 7 OS=Homo sapiens GN=NCOA7 PE=1 SV=2	-1.05336	0.188266
MTMRA_HUMAN	Myotubularin-related protein 10 OS=Homo sapiens GN=MTMR10 PE=1 SV=3	-1.05329	0.574393
ITB8_HUMAN	Integrin beta-8 OS=Homo sapiens GN=ITGB8 PE=1 SV=1	-1.05327	0.244691
MED6_HUMAN	Mediator of RNA polymerase II transcription subunit 6 OS=Homo sapiens GN=MED6 PE=1 SV=2	-1.05322	0.27147
SMC3_HUMAN	Structural maintenance of chromosomes protein 3 OS=Homo sapiens GN=SMC3 PE=1 SV=2	-1.0532	0.0505914
NOL10_HUMAN	Nucleolar protein 10 OS=Homo sapiens GN=NOL10 PE=1 SV=1	-1.05307	0.0671452
YETS2_HUMAN	YEATS domain-containing protein 2 OS=Homo sapiens GN=YEATS2 PE=1 SV=2	-1.05305	0.199981
TCAL4_HUMAN	Transcription elongation factor A protein-like 4 OS=Homo sapiens GN=TCEAL4 PE=1 SV=2	-1.05301	0.234407
RIC8A_HUMAN	Synembryn-A OS=Homo sapiens GN=RIC8A PE=1 SV=3	-1.05289	0.182945
CDYL1_HUMAN	Chromodomain Y-like protein OS=Homo sapiens GN=CDYL PE=1 SV=2	-1.05281	0.26507
PRDBP_HUMAN	Protein kinase C delta-binding protein OS=Homo sapiens GN=PRKCDBP PE=1 SV=3	-1.05265	0.525381
S39A8_HUMAN	Zinc transporter ZIP8 OS=Homo sapiens GN=SLC39A8 PE=2 SV=1	-1.05263	0.474563
APLP2_HUMAN	Amyloid-like protein 2 OS=Homo sapiens GN=APLP2 PE=1 SV=2	-1.05256	0.482301
MED12_HUMAN	Mediator of RNA polymerase II transcription subunit 12 OS=Homo sapiens GN=MED12 PE=1 SV=4	-1.05245	0.264127
CHM4A_HUMAN	Charged multivesicular body protein 4a OS=Homo sapiens GN=CHMP4A PE=1 SV=3	-1.05238	0.0397709
LR16A_HUMAN	Leucine-rich repeat-containing protein 16A OS=Homo sapiens GN=LRRC16A PE=1 SV=1	-1.05228	0.11804
KDM2B_HUMAN	Lysine-specific demethylase 2B OS=Homo sapiens GN=KDM2B PE=1 SV=1	-1.05225	0.648141
BNIP3_HUMAN	BCL2/adenovirus E1B 19 kDa protein-interacting protein 3 OS=Homo sapiens GN=BNIP3 PE=1 SV=2	-1.05223	0.295075
AKP13_HUMAN	A-kinase anchor protein 13 OS=Homo sapiens GN=AKAP13 PE=1 SV=2	-1.05218	0.0425106
PKCB1_HUMAN	Protein kinase C-binding protein 1 OS=Homo sapiens GN=ZMYND8 PE=1 SV=2	-1.05216	0.401813
RIN1_HUMAN	Ras and Rab interactor 1 OS=Homo sapiens GN=RIN1 PE=1 SV=4	-1.0521	0.24884
MORC3_HUMAN	MORC family CW-type zinc finger protein 3 OS=Homo sapiens GN=MORC3 PE=1 SV=3	-1.05187	0.450985
SURF2_HUMAN	Surfeit locus protein 2 OS=Homo sapiens GN=SURF2 PE=1 SV=3	-1.05174	0.526354
SGTA_HUMAN	Small glutamine-rich tetratricopeptide repeat-containing protein alpha OS=Homo sapiens GN=SGTA PE=1 SV=1	-1.05168	0.523944
RHG17_HUMAN	Rho GTPase-activating protein 17 OS=Homo sapiens GN=ARHGAP17 PE=1 SV=1	-1.05143	0.343676
PCX3_HUMAN	Pecanex-like protein 3 OS=Homo sapiens GN=PCNXL3 PE=1 SV=2	-1.05141	0.366665
DPOE4_HUMAN	DNA polymerase epsilon subunit 4 OS=Homo sapiens GN=POLE4 PE=1 SV=2	-1.05119	0.280397
TAP26_HUMAN	Thyroid transcription factor 1-associated protein 26 OS=Homo sapiens GN=CCDC59 PE=1 SV=2	-1.05114	0.267998
TMOD3_HUMAN	Tropomodulin-3 OS=Homo sapiens GN=TMOD3 PE=1 SV=1	-1.05112	0.0341103
GLCI1_HUMAN	Glucocorticoid-induced transcript 1 protein OS=Homo sapiens GN=GLCCI1 PE=1 SV=1	-1.05108	0.182285
PP2BB_HUMAN	Serine/threonine-protein phosphatase 2B catalytic subunit beta isoform OS=Homo sapiens GN=PPP3CB PE=1 SV=2	-1.05106	0.0843059
FEN1_HUMAN	Flap endonuclease 1 OS=Homo sapiens GN=FEN1 PE=1 SV=1	-1.05103	0.171092
ASAP2_HUMAN	Arf-GAP with SH3 domain, ANK repeat and PH domain-containing protein 2 OS=Homo sapiens GN=ASAP2 PE=1 SV=3	-1.05092	0.201833
CTND1_HUMAN	Catenin delta-1 OS=Homo sapiens GN=CTNND1 PE=1 SV=1	-1.05052	0.178162
gi|166154245	N5-glutamine S-adenosyl-L-methionine-dependent methyltransferase [Chlamydia trachomatis 434/Bu]	-1.0505	0.69081
NPAT_HUMAN	Protein NPAT OS=Homo sapiens GN=NPAT PE=1 SV=3	-1.05041	0.437467
IF4E_HUMAN	Eukaryotic translation initiation factor 4E OS=Homo sapiens GN=EIF4E PE=1 SV=2	-1.05034	0.204793
OSBL9_HUMAN	Oxysterol-binding protein-related protein 9 OS=Homo sapiens GN=OSBPL9 PE=1 SV=2	-1.05026	0.209041
PKHA6_HUMAN	Pleckstrin homology domain-containing family A member 6 OS=Homo sapiens GN=PLEKHA6 PE=1 SV=4	-1.05008	0.644678
F173B_HUMAN	Protein FAM173B OS=Homo sapiens GN=FAM173B PE=1 SV=2	-1.05003	0.326295
STX4_HUMAN	Syntaxin-4 OS=Homo sapiens GN=STX4 PE=1 SV=2	-1.04992	0.231335
SMCE1_HUMAN	SWI/SNF-related matrix-associated actin-dependent regulator of chromatin subfamily E member 1 OS=Homo sapiens GN=SMARCE1 PE=1 SV=2	-1.0499	0.114508
MYO1B_HUMAN	Unconventional myosin-Ib OS=Homo sapiens GN=MYO1B PE=1 SV=3	-1.04984	0.0712172
ARC1B_HUMAN	Actin-related protein 2/3 complex subunit 1B OS=Homo sapiens GN=ARPC1B PE=1 SV=3	-1.04973	0.0353054
CCD22_HUMAN	Coiled-coil domain-containing protein 22 OS=Homo sapiens GN=CCDC22 PE=1 SV=1	-1.04973	0.0491826
NAMPT_HUMAN	Nicotinamide phosphoribosyltransferase OS=Homo sapiens GN=NAMPT PE=1 SV=1	-1.0497	0.116116
ITA2_HUMAN	Integrin alpha-2 OS=Homo sapiens GN=ITGA2 PE=1 SV=1	-1.04961	0.622785
DNJA4_HUMAN	DnaJ homolog subfamily A member 4 OS=Homo sapiens GN=DNAJA4 PE=1 SV=1	-1.04957	0.240765
UBXN4_HUMAN	UBX domain-containing protein 4 OS=Homo sapiens GN=UBXN4 PE=1 SV=2	-1.04955	0.27549
RRP8_HUMAN	Ribosomal RNA-processing protein 8 OS=Homo sapiens GN=RRP8 PE=1 SV=2	-1.04952	0.12312
GLCM_HUMAN	Glucosylceramidase OS=Homo sapiens GN=GBA PE=1 SV=3	-1.04948	0.262191
RSBN1_HUMAN	Round spermatid basic protein 1 OS=Homo sapiens GN=RSBN1 PE=1 SV=2	-1.04941	0.199391
MTA2_HUMAN	Metastasis-associated protein MTA2 OS=Homo sapiens GN=MTA2 PE=1 SV=1	-1.04932	0.0438247
CI078_HUMAN	Uncharacterized protein C9orf78 OS=Homo sapiens GN=C9orf78 PE=1 SV=1	-1.04924	0.125284
BRD3_HUMAN	Bromodomain-containing protein 3 OS=Homo sapiens GN=BRD3 PE=1 SV=1	-1.04919	0.301549
CLN5_HUMAN	Ceroid-lipofuscinosis neuronal protein 5 OS=Homo sapiens GN=CLN5 PE=1 SV=2	-1.0491	0.637031
MK09_HUMAN	Mitogen-activated protein kinase 9 OS=Homo sapiens GN=MAPK9 PE=1 SV=2	-1.0491	0.786707
NUMBL_HUMAN	Numb-like protein OS=Homo sapiens GN=NUMBL PE=1 SV=1	-1.04895	0.470382
UIMC1_HUMAN	BRCA1-A complex subunit RAP80 OS=Homo sapiens GN=UIMC1 PE=1 SV=2	-1.04888	0.454385
RCOR3_HUMAN	REST corepressor 3 OS=Homo sapiens GN=RCOR3 PE=1 SV=2	-1.04875	0.333003
BAZ2B_HUMAN	Bromodomain adjacent to zinc finger domain protein 2B OS=Homo sapiens GN=BAZ2B PE=1 SV=3	-1.04864	0.783462
TR10A_HUMAN	Tumor necrosis factor receptor superfamily member 10A OS=Homo sapiens GN=TNFRSF10A PE=1 SV=3	-1.04864	0.602044
XIAP_HUMAN	E3 ubiquitin-protein ligase XIAP OS=Homo sapiens GN=XIAP PE=1 SV=2	-1.04861	0.0873682
PHF3_HUMAN	PHD finger protein 3 OS=Homo sapiens GN=PHF3 PE=1 SV=3	-1.04852	0.189894
PBX1_HUMAN	Pre-B-cell leukemia transcription factor 1 OS=Homo sapiens GN=PBX1 PE=1 SV=1	-1.04846	0.508311
KAPCB_HUMAN	cAMP-dependent protein kinase catalytic subunit beta OS=Homo sapiens GN=PRKACB PE=1 SV=2	-1.04841	0.532968
NPC1_HUMAN	Niemann-Pick C1 protein OS=Homo sapiens GN=NPC1 PE=1 SV=2	-1.04837	0.210503
CATIN_HUMAN	Cactin OS=Homo sapiens GN=CACTIN PE=1 SV=3	-1.04826	0.368494
SPB1_HUMAN	pre-rRNA processing protein FTSJ3 OS=Homo sapiens GN=FTSJ3 PE=1 SV=2	-1.04826	0.11801
CX6B1_HUMAN	Cytochrome c oxidase subunit 6B1 OS=Homo sapiens GN=COX6B1 PE=1 SV=2	-1.04819	0.0919517
DDX42_HUMAN	ATP-dependent RNA helicase DDX42 OS=Homo sapiens GN=DDX42 PE=1 SV=1	-1.04814	0.0381205
RAB9A_HUMAN	Ras-related protein Rab-9A OS=Homo sapiens GN=RAB9A PE=1 SV=1	-1.04795	0.156857
DOCK7_HUMAN	Dedicator of cytokinesis protein 7 OS=Homo sapiens GN=DOCK7 PE=1 SV=4	-1.04786	0.156931
DDX1_HUMAN	ATP-dependent RNA helicase DDX1 OS=Homo sapiens GN=DDX1 PE=1 SV=2	-1.04781	0.0585187
ARL5A_HUMAN	ADP-ribosylation factor-like protein 5A OS=Homo sapiens GN=ARL5A PE=1 SV=1	-1.04774	0.544933
ETS2_HUMAN	Protein C-ets-2 OS=Homo sapiens GN=ETS2 PE=1 SV=1	-1.04774	0.746982
CC186_HUMAN	Coiled-coil domain-containing protein 186 OS=Homo sapiens GN=CCDC186 PE=1 SV=2	-1.0477	0.612419
GRDN_HUMAN	Girdin OS=Homo sapiens GN=CCDC88A PE=1 SV=2	-1.04766	0.172968
MAP4_HUMAN	Microtubule-associated protein 4 OS=Homo sapiens GN=MAP4 PE=1 SV=3	-1.04763	0.108565
PTPRF_HUMAN	Receptor-type tyrosine-protein phosphatase F OS=Homo sapiens GN=PTPRF PE=1 SV=2	-1.04754	0.444858
GPT_HUMAN	UDP-N-acetylglucosamine--dolichyl-phosphate N-acetylglucosaminephosphotransferase OS=Homo sapiens GN=DPAGT1 PE=1 SV=2	-1.04748	0.368856
PAXX_HUMAN	Protein PAXX OS=Homo sapiens GN=C9orf142 PE=1 SV=2	-1.04728	0.18874
TPM3_HUMAN	Tropomyosin alpha-3 chain OS=Homo sapiens GN=TPM3 PE=1 SV=2	-1.04726	0.131317
Z280C_HUMAN	Zinc finger protein 280C OS=Homo sapiens GN=ZNF280C PE=1 SV=1	-1.04723	0.594692
NEXN_HUMAN	Nexilin OS=Homo sapiens GN=NEXN PE=1 SV=1	-1.04721	0.291306
ARFP1_HUMAN	Arfaptin-1 OS=Homo sapiens GN=ARFIP1 PE=1 SV=2	-1.04719	0.0670802
FCHO2_HUMAN	F-BAR domain only protein 2 OS=Homo sapiens GN=FCHO2 PE=1 SV=2	-1.04717	0.15116
WAPL_HUMAN	Wings apart-like protein homolog OS=Homo sapiens GN=WAPAL PE=1 SV=1	-1.04708	0.253364
CRK_HUMAN	Adapter molecule crk OS=Homo sapiens GN=CRK PE=1 SV=2	-1.04692	0.225783
EIF1A_HUMAN	Probable RNA-binding protein EIF1AD OS=Homo sapiens GN=EIF1AD PE=1 SV=1	-1.04683	0.544255
PJA2_HUMAN	E3 ubiquitin-protein ligase Praja-2 OS=Homo sapiens GN=PJA2 PE=1 SV=4	-1.04683	0.614966
CN142_HUMAN	Uncharacterized protein C14orf142 OS=Homo sapiens GN=C14orf142 PE=1 SV=2	-1.04677	0.34575
DAP1_HUMAN	Death-associated protein 1 OS=Homo sapiens GN=DAP PE=1 SV=3	-1.04657	0.468577
[truncated: 4,906 more rows]
