# Supplementary material for: Chlamydial Protease-Like Activity Factor and Type III Secreted Effectors Cooperate in Inhibition of p65 Nuclear Translocation
Source: mBio. 2016 Sep 27;7(5):e01427-16. doi: 10.1128/mBio.01427-16 (PMC5040114; doi:10.1128/mBio.01427-16)
Supplement: Table S2 — Chlamydial proteins exhibiting a >1.5-fold difference between WT- and null-infected cells. Table S2 includes all chlamydial proteins identified above the 1.5-fold cutoff for WT- versus null-infected cells. [file mbo005163007st2.xlsx]

## Sheet: 1.5 Fold Chlamydial Proteins
gi Number	CT Gene Number	CTL Gene Number	Protein	Fold Change	T3SE	T3SS	Reference
gi|166154054	CT712	CTL0081	T3S protein	-5.15251	Y	N	Muschiol, S. et al., 2011. Identification of a Family of Effectors Secreted by the Type III Secretion System That Are Conserved in Pathogenic Chlamydiae. Infection and Immunity, 79(2), p. 571–580.
gi|166154834	CT619	CTL0883	T3S protein	-4.19836	Y	N	Muschiol, S. et al., 2011. Identification of a Family of Effectors Secreted by the Type III Secretion System That Are Conserved in Pathogenic Chlamydiae. Infection and Immunity, 79(2), p. 571–580.
gi|166154191	CT847	CTL0219	T3S protein	-3.75991	Y	N	Chellas-Géry, B., Linton, C. N. & Fields, K. A., 2007. Human GCIP interacts with CT847, a novel Chlamydia trachomatis type III secretion substrate, and is degraded in tissue-culture infection model. Cell Microbiology, 9(10), pp. 2417-2430.
gi|166154835	CT620	CTL0884	T3S protein	-3.5674	Y	N	Muschiol, S. et al., 2011. Identification of a Family of Effectors Secreted by the Type III Secretion System That Are Conserved in Pathogenic Chlamydiae. Infection and Immunity, 79(2), p. 571–580.
gi|166154193	CT849	CTL0221	T3S protein	-3.49908	Y	N	de Cunha, M. et al, 2014, Identification of type III secretion substrates of Chlamydia trachomatis using Yersinia enterocolitica as a heterologous system. BMC Microbiology 14, 40.
gi|166154053	CT711	CTL0080	T3S protein	-3.28872	Y	N	Muschiol, S. et al., 2011. Identification of a Family of Effectors Secreted by the Type III Secretion System That Are Conserved in Pathogenic Chlamydiae. Infection and Immunity, 79(2), p. 571–580.
gi|166154836	CT621	CTL0885	T3S protein	-2.61788	Y	N	Hobolt-Pedersen, A.-S., Christiansen, G., Timmerman, E., Gevaert, K., & Birkelund, S. 2009. Identification of Chlamydia trachomatis CT621, a protein delivered through the type III secretion system to the host cell cytoplasm and nucleus. Fems Immunology and Medical Microbiology, 57(1), 46–58.
gi|166154013	CT671	CTL0040	T3SS protein	-2.17275	N	Y	Beeckman, D. S. A. & Vanrompay, D. C., 2010. Bacterial secretion systems with an emphasis on the chlamydial Type III secretion system. Current Issues in Molecular Biology, 12(1), pp. 17-42
gi|166154206	CT860	CTL0235	T3S protein (CopD2)	-2.0649	Y	N	Beeckman, D. S. A. & Vanrompay, D. C., 2010. Bacterial secretion systems with an emphasis on the chlamydial Type III secretion system. Current Issues in Molecular Biology, 12(1), pp. 17-42
gi|166153998	CT656	CTL0025	T3S protein	-1.96557	Y	N	de Cunha, M. et al, 2014, Identification of type III secretion substrates of Chlamydia trachomatis using Yersinia enterocolitica as a heterologous system. BMC Microbiology 14, 40.
gi|166154271	CT050	CTL0306	Pmp-like secreted protein (Pls2)	-1.90402	N	N	Jorgenson I. & Valdivia R.H. Jorgensen, I., & Valdivia, R. H. 2008. Pmp-Like Proteins Pls1 and Pls2 Are Secreted into the Lumen of the Chlamydia trachomatis Inclusion. Infection and Immunity, 76(9), 3940–3950.
gi|166154657	CT444	CTL0703	OmcA	-1.87332
gi|166154301	CT080	CTL0336	late transcription unit B protein	-1.80989	N	N	Chen, Y.-S. et al. 2014. The Chlamydia trachomatis Type III Secretion Chaperone Slc1 Engages Multiple Early Effectors, Including TepP, a Tyrosine-phosphorylated Protein Required for the Recruitment of CrkI-II to Nascent Inclusions and Innate Immune Signaling. PLoS Pathogens, 10(2)
gi|385270625	-	pgp0006	Virulence plasmid protein pGP6-D	-1.80585
gi|166154500	CT289	CTL0541	hypothetical protein	-1.71853	N	N	de Cunha, M. et al, 2014, Identification of type III secretion substrates of Chlamydia trachomatis using Yersinia enterocolitica as a heterologous system. BMC Microbiology 14, 40.
gi|166154674	CT460	CTL0720	hypothetical protein	-1.70025	U
gi|166154362	CT141	CTL0396	protein translocase SecA Homologue	-1.64558	N	N	Chen, D. et al. 2010. Secretion of the chlamydial virulence factor CPAF requires the Sec-dependent pathway. Microbiology, 156(10)
gi|166154147	CT805	CTL0174	integral membrane protein	-1.63773
gi|166154209	CT863	CTL0238	hypothetical T3S translocase protein	-1.61754	Y	N	Hefty P.S. & Stephens R.S., 2007. Chlamydial Type III Secretion System is Encoded Ten Operons Preceded by Sigma 70-like Promoter Elements. Journal of Bacteriology. 189 (1).
gi|166154424	CT214	CTL0466	hypothetical protein	-1.60963
gi|166154007	CT665	CTL0034	T3S Chaperone Protein (CdsE)	-1.59723	Y	N	Betts, H.J. et al. 2008. Bioinformatic and Biochemical Evidence for the Identification of the Type III Secretion System Needle Protein of Chlamydia trachomatis . Journal of Bacteriology, 190(5), 1680–1690.
gi|385270631	-	pgp0008	Virulence plasmid integrase pGP8-D	-1.5964
gi|166154426	CT216	CTL0468	glutamate/gamma-aminobutyrate antiporter	-1.57833
gi|166154391	CT191	CTL0433	hypothetical protein	-1.575			Orillard, E., & Tan, M. (2016). Functional analysis of three topoisomerases that regulate DNA supercoiling levels in Chlamydia. Molecular Microbiology, 99(3), 484–496
gi|166154222	CT001	CTL0256	hypothetical protein	-1.5671
gi|166153989	CT648	CTL0016	hypothetical kinase protein	-1.56458	N	N	Lo, C.-C. et al. 2012. The AlternativeTranslational Profile That Underlies the Immune-Evasive State of Persistence in Chlamydiaceae Exploits Differential Tryptophan Contents of the Protein Repertoire. Microbiology and Molecular Biology Reviews : MMBR,76(2), 405–443.
gi|166154226	CT005	CTL0260	hypothetical protein	-1.55515			Borges, V., et al. 2015. Chlamydia trachomatis In Vivo to In Vitro Transition Reveals Mechanisms of Phase Variation and Down-Regulation of Virulence Factors. PLoS ONE, 10(7), e0133420
gi|166154294	CT073	CTL0329	hypothetical outer membrane protein	-1.55463	N	N	Peters, J. et al. 2012. The Chlamydia trachomatis CT149 protein exhibits esterase activity in vitroand catalyzes cholesteryl ester hydrolysis when expressed in HeLa cells.Microbes and Infection / Institut Pasteur, 14(13), 1196–1204
gi|166154365	CT144	CTL0399	T3S protein	-1.55278	Y	N	de Cunha, M. et al, 2014, Identification of type III secretion substrates of Chlamydia trachomatis using Yersinia enterocolitica as a heterologous system. BMC Microbiology 14, 40.
gi|166154454	CT243	CTL0495	UDP-3-O-[3-hydroxymyristoyl] glucosamine N-acyltransferase	-1.55229
gi|166154460	CT249	CTL0500A	hypothetical inclusion membrane protein	-1.55092	N	N	Jia TJ, et al. 2007. Localization of the hypothetical protein CT249 in the Chlamydia trachomatis inclusion membrane. Wei Sheng Wu Xue Bao 47: 645–648
gi|166154837	CT622	CTL0886	T3S protein	-1.54979	Y	N	Gong, S., Lei, L., Chang, X., Belland, R., & Zhong, G. (2011). Chlamydia trachomatis secretion of hypothetical protein CT622 into host cell cytoplasm via a secretion pathway that can be inhibited by the type III secretion system inhibitor compound 1. Microbiology, 157(Pt 4), 1134–1144.
gi|166154576	CT365	CTL0619	hypothetical protein interacting with T3S chaperone Scc1	-1.54432	Y	N	Chen, Y.-S. et al. 2014. The Chlamydia trachomatis Type III Secretion Chaperone Slc1 Engages Multiple Early Effectors, Including TepP, a Tyrosine-phosphorylated Protein Required for the Recruitment of CrkI-II to Nascent Inclusions and Innate Immune Signaling. PLoS Pathogens, 10(2)
gi|166154085	-	CTL0112	histone H1--like developmental protein	-1.54104	N	N
gi|166154625	CT414	CTL0671	polymorphic outer membrane protein C	-1.53552	N	N
gi|166154791	CT576	CTL0839	T3S Chaperone Protein (Scc2)	-1.53528	Y	N	Chen, Y.-S. et al. 2014. The Chlamydia trachomatis Type III Secretion Chaperone Slc1 Engages Multiple Early Effectors, Including TepP, a Tyrosine-phosphorylated Protein Required for the Recruitment of CrkI-II to Nascent Inclusions and Innate Immune Signaling. PLoS Pathogens, 10(2)
gi|166154095	CT753	CTL0122	hypothetical protein	-1.52581
gi|166154010	CT667	CTL0037	T3S Chaperone Protein (CdsG)	-1.51071	Y	N	Betts, H.J. et al. 2008. Bioinformatic and Biochemical Evidence for the Identification of the Type III Secretion System Needle Protein of Chlamydia trachomatis . Journal of Bacteriology, 190(5), 1680–1690.
gi|166154794	CT579	CTL0842	T3S Protein (CopD1)	-1.50882	Y	Y	Spaeth, K. E., Chen, Y.-S., & Valdivia, R. H. (2009). The Chlamydia Type III Secretion System C-ring Engages a Chaperone-Effector Protein Complex.PLoS Pathogens, 5(9), e1000579.
Y	Yes (T3SS or T3SE)
N	No
T3SE	Type-III Secreted Effector
T3SS	Type-III Secretion System Protein
Fold Change is shown as WT vs Null, meaning that proteins were in lower abudance in the WT than the null by tabulated amount of mean TMT-tag intensity
